# Supplementary material for: ﻿A new species of scops-owl (Aves, Strigiformes, Strigidae, Otus) from Príncipe Island (Gulf of Guinea, Africa) and novel insights into the systematic affinities within Otus
Source: Zookeys. 2022 Oct 30;1126:1–54. doi: 10.3897/zookeys.1126.87635 (PMC9836643; doi:10.3897/zookeys.1126.87635)
Supplement: Supplementary material 6 — Table S1. Description [file zookeys-1126-001_article-87635__-s006.xlsx]

## Sheet: TableS1
Table S1. Plumage color and pattern description of O. bikegila sp. nov., O. hartlaubi, O. scops scops, O. senegalensis senegalensis, O. senegalensis feae and O. pembaensis. Colour definition follows the colour standards of Köhler (2012).
The analysed characters are depicted in the Suppl. material 3: Fig. S1.
Body area	Part	Otus bikegila sp. nov. MHNC-UP-AVE7000, c. Ribeira Porco mouth, Príncipe Island, STP	Otus hartlaubi SMD C50544, North São Tomé, STP	Otus scops scops BMNH 1934.1.1.1510, Casentino, Bibbiena, Italy	Otus senegalensis senegalensis MHNC-UP-AVE571, Fulacunda, Guinea-Bissau (rufous morph)	Otus senegalensis feae SMF 25452, Annobon, Equatorial Guinea	Otus pembaensis BMNH 1937.2.14.1, Wete, Pemba, Tanzania
General (colour)	Back	Burnt Umber 48 with Robin Rufous 29 shades	Antique Brown 24 with Dusky Brown 285 markings and Pale Pinkish Buff 3 shades.	Hair Brown 277 with Cinnamon 21 shades and Pale Buff 1 and Sepia 279 markings.	Dark Drab 45 with Mikado Brown 42 shades and Vandyke Brown 282 markings.	Jet Black 300 with Pale Buff 1 markings and Cinnamon 21 shades.	Verona Brown 37 with Cinnamon-Rufous 31 shades.
	Front	Pale Buff 1 feathers with Cinnamon 21 and Dusky Brown 285 markings (forming stripes defined by Dusky Brown 285 lines) with Robin Rufous 29 shades	Antique Brown 24 feathers becoming gradualy Pale Buff 1 from chest to legs with Dusky Brown 285 markings (mostly forming stripes along the shaft). Pale Buff 1 feathers retain Mikado Brown 42 shades.	Brownish Olive 276 and Pale Buff 1 with Cinnamon 21 shades and Sepia 279 markings.	Mikado Brown 42 and pale Pale Buff 1 and Vandyke Brown 282 mark.	Pale Pale Buff 1 feathers with Jet Black 300 markings and Cinnamon 21 shades.	Raw Umber 22 with Pale Buff 1 markings becaming more defined (forming stripes defined by this Olive-Brown 278 lines) towards the legs.
Head	Facial disk	Pale Buff 1 feathers with multiple bands of Sepia 286 (generally 3), the terminal Sepia 286 bands is progressed by a thin Robin Rufous 29 band; feather ending with 2 to 5 bristle-like barbs	Antique Brown 24 feathers becoming gradually Dusky Brown 285 distally. Feather ending with 3 to 4 bristle-like barbs.	Pale Buff 1 feathers with Sepia 279 middle stripes along shaft and Sepia 279 irregular dots, resulting in Brownish Olive 276 overall color.	Feathers: Pale Buff 1 with Cinnamon 21 shades and Sepia 286 V lines (usually 2), defining a Cinnamon 21 middle band; feather ending with 2 to 5 Sepia 286 bristle-like barbs; overall color: Pale Buff 1 with Cinnamon 255.	Pale Buff 1 feathers with Jet Black 300 markings along the shaft and in distal portion of the feathers and barbs. Feather ending with 2 to 4 Jet Black 300 bristle-like barbs.	Pale Buff 1 feathers with Raw Umber 22 and Sepia 279 irregular dots and Pale Buff 1 middle stripes along shaft.
	Rictal bristles	Overall appearance: Jet Black 300 patches with Cinnamon 21 and Pale Buff 1 shades next to the bill (following with Pale Buff 1/Smoke Grey 266 eyebrows); bristles with terminal Jet Black 300 colour; bristles closer to the bill Pale Buff 1 in proximal position, changing into Cinnamon 21 and ending in Jet Black 300 or Pale Buff 1 in the proximal section and Jet Black 300 in distal section; bristles …	Overall appearance: Dusky Brown 285 patches with Pale Buff 1 and Mikado Brown 42 shades next to the eye (following with Dusky Brown 285 eyebrows); bristles with terminal Dusky Brown 285 colour; bristles closer to the bill Pale Buff 1 in proximal position, changing into Mikado Brown 42 and ending in Dusky Brown 285; bristles closer to the eye similar in color to previous but with more Dusky Brown …	Overall appearance: Pale Buff 1 patches next to bill (following the Glaucous 289 eyebrows); Jet Black 300 bristles mixed with short Pale Buff 1 bristles with Jet Black 300 tip.	Overall appearance: Pale Buff 1 patches with Cinnamon 21 shades and Jet Black 300 next to bill (following with Pale Buff 1 and Tawny Olive 17 eyebrows); bristles closer to bill Pale Buff 1 in proximal position, changing into Cinnamon 21 and ending in Jet Black 300; bristles closer to eye Pale Buff 1 in proximal position and ending in Jet Black 300.	Overall appearance: not visible; bristles closer to bill Pale Buff 1 in proximal position, changing into Cinnamon 21 and ending in Jet Black 300; bristles closer to eye Pale Buff 1 with Cinnamon 21 shades in proximal position (for 1/3 of the feather length) and Jet Black 300 in middle and distal portion.	Overall appearance: Pale Buff 1 patches with Raw Umber 22 shades next to the bill (following with Cream White 52 eyebrows); bristles with terminal Jet Black 300 colour, Raw Umber 22 middle portion and Pale Buff 1 proximal portion.
	Outside facial disk (triangle)	Overall appearance: Prout's Brown 47 triangle with feather with Sepia 286 middle stripe along shaft, Prout's Brown 47 and Sepia 286 in their internal portion and Sepia 286 and Pale Buff 1 in the outer portion but always ending with Prout's Brown 47 or Robin Rufous 29 in the distal portion; triangle delineated by Pale Buff 1/Smoke Grey 266 stripes (the ‘eyebrows’)	Overall appearance: Dusky Brown 285 and Antique Brown 24 triangle; feather with Dusky Brown 285 broad middle stripe along shaft and Antique Brown 24 in distal portion of barbs; triangle delineated by Mikado Brown 42 and Pale Buff 1 stripes (the ‘eyebrows’).	Overall appearance: Brownish Olive 276 triangle delineated by wide Glaucous 272 stripes (the ‘eyebrows’).	Overall appearance: Verona Brown 37 triangle; feather with Sepia 286 middle stripe along shaft. The Sepia 286 coloration diverged larteraly in two instances to create two sepia 286 transversal lines. The Sepia 286 coloration along shaft is bordered with Antique Brown 24 or Cinnamon 21 and is followed by Pale Buff 1. There are numerous Sepia 286 markings forming dashed irregular thin lines mostly …	Overall appearance: Jet Black 300 with Cinnamon 21 shades triangle; Jet Black 300 feather with some Cinnamon 21 blotches in the distal portion of the barbs; triangle delineated by Pale Buff 1 and Dusky Brown 285 stripes (the ‘eyebrows’).	Overall appearance: Raw Umber 23 triangle; feather with a sepia middle stripe along shaft, triangle delineated by wide Cream White 52 stripes (the ‘eyebrows’).
	Forehead / lores	Prout's Brown 47 tip of the triangle ‘head triangle’ with feather with Sepia 286 and few Pale Buff 1 shading	Antique Brown 24 tip of the triangle ‘head triangle’ with feather with Dusky Brown 285 and few Antique Brown 24 shading.	Brownish Olive 276 tip of the triangle ‘head triangle’.	Verona Brown 37 tip of the triangle ‘head triangle’ with feather with Verona Brown 37 and Sepia 286 middle stripe along shaft and few Pale Buff 1 shading.	Not visible	Raw Umber 23 tip of the triangle ‘head triangle’ with feather with Cream White 52 in their distal portion.
	Eyebrows	Pale Buff 1/Smoke Grey 266 eyebrows down to the bill: Pale Buff 1 feathers ending with a thin Cinnamon 21 line followed by a broader Jet Black 300 band; Pale Buff 1 feathers with middle Sepia 286 stripe along shaft and densely vermiculated with Sepia 286 and Cinnamon 21 shades; eyebrows feathers in distal portion are Pale Buff 1 densely vermiculated with Sepia 286 and Cinnamon 21 shades, ending i…	Pale Buff 1 eyebrows down to the bill: Pale Buff 1 and Cinnamon 21 feathers ending with a thin Dusky Brown 285 stripe along the distal outer vane.	Pale Buff 1 eyebrows down to the bill: Pale Buff 1 feathers with Brownish Olive 276 tips.	Pale Buff 1 and Tawny Olive 17 eyebrows down to the bill: Pale Buff 1 feathers with thin Cinnamon 21 shades distantly and ending with Sepia 286 horizontal irregular lines; closer to triangle feathers are Pale Buff 1 with Tawny Olive 17 shades and Sepia 286 markings and middle stripe along the distal portion of the shaft.	Pale Buff 1 and Tawny Olive 17 eyebrows down to the bill: Pale Buff 1 feathers with Jet Black 300 stripe along shaft and Tawny Olive 17 shades and Jet Black 300 markings in the inner vane; feather ends with Jet Black 300 distally.	Cream White 52 eyebrows down to the bill: Cream White 52 feathers with Sepia 279 thin stripes.
	Ears	Not visible in the in mounted specimen; Pale Buff 1 feathers in proximal section becoming Cinnamon 21 with densely Sepia 286 vermiculation and ending with Prout's Brown 47; ear feathers pull up some of the eyebrow feather with Sepia 286 and Cinnamon 21 dense vermiculation	Not visible in the mounted specimen; Dusky Brown 285 feathers in proximal section becoming Antique Brown 24 with some Dusky Brown 285 markings and ending with Dusky Brown 285; Pale Buff 1 shaft in proximal section becoming Dusky Brown 285; ear feathers pull up some of the Pale Buff 1 and Cinnamon 21 eyebrow feathers.	Right ear visible in mounted specimen: Brownish Olive 276 feathers with Sepia 279 middle stripes along shaft, feather divided in two or three sections by Sepia 279 lines, sectors Brownish Olive 276 and Pale Buff 1 sometimes with Sepia 279 irregular markings; ear feathers pull up some of the Glaucous 289 eyebrow feathers as well.	Visible in the in mounted specimen; Pale Buff 1 shaft becoming Sepia 286 toward the end; Inner vane Robin-Rufous 29 with two Sepia 286 lines and ending distantly with Sepia 286; outer vane similar with inner vane but without Sepia 286 lines; ear feathers pull up some of the eyebrown feather with Pale Buff 1, Tawny Olive 17 and Sepia 286 dense vermiculations.	Not visible in the mounted specimen; Dark Grayish Brown 284 feather with Tawny Olive 17 markings and Pale Buff 1 shades; Tawny Olive 17 shaft in proximal section becoming Dark Grayish Brown 284 towards the end; Inner vane Tawny Olive 17 with Dark Grayish Brown 284 and Pale Buff 1 markings; outer vane similar with inner vane but without Pale Buff 1 markings; ear feathers pull up some Pale Buff 1 a…	No visible in the mounted specimen; Raw Umber 23 feathers with sepia undefined markings across the distal portion of the feather; ear feathers pull up some of the Cream White 52 eyebrow feathers as well.
	Crown	Prout's Brown 47 feather with Sepia 286 middle stripe along shaft, Pale Buff 1 in proximal section and Prout's Brown 47 with Sepia 286 vermiculation along mid and distal portion	Raw Umber 23 feathers with Dusky Brown 285 broad middle stripe along shaft.	Cinnamon 21 feathers intercalated with Pale Buff 1 feathers both with Sepia 279 middle stripes along shaft and one to three Sepia 279 stripes starting from middle shaft.	Verona Brown 37 feather with Cinnamon-Rufous 31 shadings and Sepia 286 middle stripe along shaft, laterally ending with Pale Buff 1 and Sepia 286 vermiculation along mid and distal portion.	Pale Buff 1 feather with Jet Black 300 middle stripe along shaft and Jet Black 300 stripes and markings in outer and inner vane.	Raw Umber 23 feathers with Sepia 279 middle stripes along shaft, Sepia 279 color along distal portion of the feather.
	Nape	1/3 as base of crown: Pale Pinkish Buff 3 feather with well defined Sepia 286 irregular stripes, ending with middle Sepia 286 stripe along shaft and Burnt Umber 48; NECK: feathers with longer underfeathers (then in nape) with middle Sepia 286 stripe along shaft with Pale Pinkish Buff 3, Pale Buff 1, Pale Pinkish Buff 3 and becoming Pale Buff 1 and Burnt Umber 48 all with Sepia 286 irregular marki…	1/3 as base of crown: Dusky Brown 285 in proximal portion of the feather becoming Pale Pinkish Buff 3 and ending with Dusky Brown 285 stripe along shaft only in distal portion; Pale Buff 1 shaft becoming Pale Pinkish Buff 3 in middle portion and Dusky Brown 285 in distal portion. NECK: Dusky Brown 285 feathers with longer underfeathers (then in nape) becoming Pale Pinkish Buff 3 and ending with D…	1/3 as base of crown: Pale Buff 1 matrix with Cinnamon 21 shading and Sepia 279 middle stripes along distal portion of the feather. Cinnamon 21 replaced by Pale Buff 1 approaching neck; NECK: feathers as in nape but Cinnamon 21 replaced by Pale Buff 1.	1/3 as base of crown: Sepia 286 middle stripe along shaft that diverged lateraly in two instances to create two Sepia 286 transversal lines that divide the feather in proximal, middle and distal portion; Tawny Olive 17 in proximal portion, thin Tawny Olive 17 line along the Sepia 286 coloration and Pale Buff 1 toward the lateral section, Tawny Olive 17 with dense Sepia 286 markings in the distal …	1/3 as base of crown: Jet Black 300 middle stripe along shaft that diverged laterally in two instances to create two Jet Black 300 transversal lines that divide the feather in proximal, middle and distal portion; Tawny Olive 17 in proximal portion and Pale Buff 1 towards the lateral section, Tawny Olive 17 with Jet Black 300 markings in the distal section. NECK: similar to nape but with less Pale…	1/3 as base of crown: Raw Umber 23 feather with really thin Sepia 279 middle stripes along shaft, Sepia 279 color along distal portion of the feather; Raw Umber 23 replaced by Cinnamon-Rufous 31 approaching neck; NECK: feathers as in nape with Raw Umber 23 feather replaced by Cinnamon-Rufous 31 and no Sepia 279 colour.
	Chin	Pale Buff 1 feathers with Sayal Brown 41 shading along shaft, ending with a bristle-like barb Sepia 286;	Cinnamon 21 feathers with Glaucous 291 shading along shaft, ending with a Glaucous 291 bristle-like barb.	Pale Buff 1 feathers with thin Sepia 279 middle stripes along shaft.	Cinnamon 21 feathers ending with Pale Buff 1 and Sepia 286 markings, Pale Buff 1 shaft, with a Sepia 286 middle line along shaft only in distal section.	Light Buff 2 feather with Dusky Brown 285 lines along shaft ending with a Light Buff 2 bristle-like barb.	Pale Buff 1 feathers with Raw Umber 22 small irregular dots and Pale Buff 1 middle stripes along shaft.
	Rim	Two narrow Raw Umber 23 bands, one on each side, in this specimen the rim does not make a clear delimiting line probably because feathers are growing; rim do not extend to the center; feathers: Pale Buff 1 with Sepia 286 irregular markings, becoming Cinnamon 21 (with no Sepia 286 markings), ending with Raw Umber 23	Not visible in the specimen; feathers: Dusky Brown 285 in proximal and middle portion and Antique Brown 24 in distal portion; Dusky Brown 285 thin line along shaft only in distal portion.	Two narrow Pale Buff 1 bands, one on each side, making a clear delimiting line; rim do not extend to the center; feathers: Pale Buff 1 with Sepia 279 lines delimited proximally by Cinnamon 21 shading, tip of the feather always Sepia 279.	Two narrow Sepia 286 lines one on each side, making a clear delimiting line; rim do not extend to the center; feathers: Pale Buff 1 followed by Cinnamon 21, ending in Sepia 286.	Narrow Jet Black 300 line, making a clear delimiting line; rim extends to the center; feathers: Light Buff 2 with Pale Buff 1 shades and three broad transversal Jet Black 300 bands. Pale Buff 1 shaft in proximal section becoming Jet Black 300 in the middle section towards the end.	Two narrow Vandyke Brown 281 bands, one on each side, making a clear although irregular delimiting line; rim do not extend to the center; feathers: alternating Raw Umber 22 and Pale Buff 1 not sharply defined bands, delimited proximally by Raw Umber 22 shading, tip of the feather always Vandyke Brown 281.
Front	Throat	Pale Buff 1 feathers with Pale Pinkish Buff 3 and Sepia 286 dots and markings sometimes forming bands; Pale Buff 1 shaft proximally becoming Pale Pinkish Buff 3 and Sepia 286 distally	Broad Dusky Brown 285 stripe along shaft and Antique Brown 24 distally in both inner and outer vane; Pale Buff 1 shaft.	Pale Buff 1 feathers with Sepia 279 stripes along shaft and irregular Sepia 279 markings.	Pale Pinkish Buff 3 feathers with Pale Buff 1 shades and Sepia 286 markings in distal portion; Pale Buff 1 shaft proximally becoming Pale Pinkish Buff 3 and Sepia 286 distally; middle Sepia 286 stripe along distal portion of shaft.	Pale Buff 1 feathers with Cinnamon 21 shades and densely vermiculated with Jet Black 300 markings; Pale Buff 1 shaft becoming Jet Black 300 in distal portion.	Raw Umber 22 feathers with Pale Buff 1 and Sepia 279 markings somethimes forming bands, Pale Buff 1 shaft proximally, Raw Umber 22 distally.
	Breast	Pale Buff 1 with Sepia 286 irregular markings and Robin Rufous 29 shading; Pale Pinkish Buff 3 feathers with Sepia 286 dots and markings proximally and Pale Pinkish Buff 3 shaft, distally Sepia 286 with Pale Pinkish Buff 3 dots and markings forming irregular bands, middle Sepia 286 stripes along shaft.	Antique Brown 24 with Dusky Brown 285 markings (along shaft) and Pale Pinkish Buff 3 shading; Feather: Dark Neutral Gray 299 proximally followed by Dusky Brown 285 middle stripe along shaft; Antique Brown 24 in middle and distal section of inner and outer vane; sparce Dusky Brown 285 markings only in distal portion of barbs. Pale Buff 1 shaft proximally becoming Dusky Brown 285 distally.	Cinnamon 21 breast band given by color at tip of feathers that are otherwise Pale Buff 1 with broad Sepia 279 middle stripes along shaft and with irregular lateral Sepia 279 stripes. Width coincides with width of underwing coverts close to body (Pale Buff 1 with Cinnamon 21 shading and Sepia 279 markings.	Feather: broad middle Sepia 286 stripe along shaft, feather Tawny 60 with Sepia 286 markings and Pale Buff 1 shades only in distal portion.	Pale Buff 1 with Jet Black 300 markings and Cinnamon 21 shading; Feather: Dark Neutral Gray 299 proximally, followed by Jet Black 300 middle stripe along shaft and broadening in distal portion; Pale Pinkish Buff 3 with Pale Buff 1 shades in middle and distal section of inner and outer vane; Jet Black 300 markings forming two transversal lines only in distal portion of barbs. Pale Buff 1 shaft pro…	Raw Umber 22 breast; feathers Raw Umber 22 with thin Sepia 279 middle stripes along shaft and two to three thin Pale Buff 1 lateral stripes weakly defined by a line of Sepia 279 little dots.
	Belly	Similar to breast but with colours more defined and with Light Buff 2 shading; feathers Pale Pinkish Buff 3 in proximal section followed by a Sepia 286 V stripe, this is followed by a Pale Buff 1 broad band delimitated distally with a thin Pale Pinkish Buff 3 line followed by a Sepia 286 line; distally these feathers are Pale Buff 1 with irregular spots Sepia 286 and Pale Pinkish Buff 3; some fea…	Mikado Brown 42 with Dusky Brown 285 markings (along shaft) and Light Buff 2 shading; feathers: Dark Neutral Gray 299 in proximal section and Dusky Brown 285 middle stripe along shaft, Tawny Olive 17 in both inner and outer vane; Dusky Brown 285 markings organized in one line in distal portion.	Pale Buff 1 feathers denselly mottled (although generally forming several thin Sepia 279 stripes) and with a broad Sepia 279 middle stripe along shaft giving a Brownish Olive 276 appearance.	Similar to breast but with colours more defined and with less Tawny 60; feathers with a broad Sepia 286 middle line along shaft,a V-shape Tawny 60 band in proximal section followed by a V-shaped Pale Buff 1 band. In distal portion Tawny 60 with dens Sepia 286 markings forming irregular line, ending distantly with Sepia 286.	Similar to breast; feathers with a broad Jet Black 300 middle line along shaft, Dark Neutral Gray 299 followed by Cinnamon 21 in proximal section becoming Pale Buff 1 towards the middle and distal portion and ending in Cinnamon 21 with Jet Black 300 markings. Dense Jet Black 300 markings roughly organized in transversal lines in middle portion.	Similar to breast but with colours more defined, with the exception of the Sepia 279 middle stripes along shaft which is absent.
	Vent	Similar in color to breast and belly but with feathers Cinnamon 21 in proximal section followed by a Sepia 286 stripe, this is followed by a Pale Buff 1 broad band delimitated distally with a thin Cinnamon 21 followed by a Sepia 286 line, feather then become Pale Buff 1 with a Cinnamon 21 thin band followed by a Sepia 286 line, feather ending with a Pale Buff 1 colouration with Sepia 286 irregula…	Clay Color 18 with Pale Buff 1 shades and Dusky Brown 285 markings (along shaft). Feathers: Tawny Olive 17 with Dusky Brown 285 line along shaft; one transversal Pale Buff 1 line followed by a Tawny Olive 17 band with Antique Brown 24 markings. Pale Buff 1 shaft in proximal section becoming Dusky Brown 285.	Feathers: less mottled with Sepia 279 than belly.	Similar in color to breast and belly but even more defined; Feather: pale buff shaft in proximal section becoming Sepia 286 towards the middle and distal portion of the shaft; Pale Buff 1 in proximal portion, followed by Tawny 60 delimitated by a Sepia 286 this stripe, then followed by a Pale Buff 1 broad band delimitated distally with a Tawny 60 band with dense Sepia 286 markings.	Similar in color to breast and belly but with less Cinnamon 21; feathers with a broad Jet Black 300 middle line along shaft, Dark Neutral Gray 299 followed by Cinnamon 21 in proximal section becoming Pale Buff 1 towards the middle and distal portion and ending in Cinnamon 21 with Jet Black 300 markings. Dense Jet Black 300 markings roughly organized in transversal lines in middle portion.	Feathers similar in color to breast and belly but with markedly more defined and larger Pale Buff 1 irregular stripes defined by thin Sepia 279 lines that provide an overall tigerskin colour: more Raw Umber 22 than belly.
	Flanks	Feathers Pale Buff 1 with Cinnamon 21 shading followed by a broad Cinnamon 21 V stripe followed by a Sepia 286 line, ending with a broad Pale Buff 1 section with Sepia 286 markings only in the very distal portion	Feathers Dark Neutral Gray 299 in proximal portion followed by a broad Pale Pinkish Buff 3 band followed by Pale Buff 1; Dusky Brown 285 middle stripe along shaft.	Feathers: Sepia 279 stripes delimiting alternating Cinnamon 21 and Pale Buff 1 bands (usually three sometimes four) and a broader Sepia 279 middle stripe along shaft; Cinnamon 21 proximal band.	Similar in color to breast, belly and vent and clearly defined; feathers: Pale Buff 1 shaft in proximal portion, thin Sepia 286 middle stripe along the middle and distal portion of the shaft; Tawny 60 becoming Pale Buff 1 followed by a Tawny 60 band delimited by a thing Sepia 286 line, Pale Buff 1 in middle portion, distal portion Tawny 60 with dense Sepia 286 mearkings.	Similar in color to breast, belly and vent but with less Cinnamon 21; feathers with a broad Jet Black 300 middle line along shaft, Dark Neutral Gray 299 followed by Pale Pinkish Buff 3 in proximal section becoming Pale Buff 1 towards the middle and distal portion and with dense Jet Black 300 markings roughly organized in transversal lines. Jet Black 300 middle stripe along shaft.	Feathers similar in color to breast, belly and vent but with markedly less defined (although larger that breast and belly) Pale Buff 1 irregular stripes (Sepia 279 thin line almost absent). Feathers: alternating Raw Umber 22 and Pale Buff 1 bands (usually six to seven) and a broader Pale Buff 1 band distally (approximatively 1/4 of the feather distally), no middle stripe along shaft.
	Undertail Coverts	Similar to flanks but with more defined bands; Pale Buff 1 followed by a broad Cinnamon 21 band defined distally by a thinner Warm Sepia 40 line, this colouration is repeated twice; feather ends with a broad Pale Buff 1 band followed by a Cinnamon 21 band with irregular Warm Sepia 40 markings	Dark Neutral Gray 299 proximally followed by Pale Pinkish Buff 3.	As flanks.	Similar to flanks but with less defined bands; feathers: Pale Buff 1 shaft in proximal portion, thin Sepia 286 middle stripe along the middle and distal portion of the shaft; Pale Buff 1 followed by a Tawny 60 band delimited by a thin Sepia 286 line, Pale Buff 1 in middle portion, distal portion Tawny 60 with less dense Sepia 286 markings.	Similar to flanks but with less defined bands; feathers: Pale Buff 1 with a Jet Black 300 middle line along shaft; Jet Black 300 transversal middle line bordered in proximal section by Pale Pinkish Buff 3; sparce Jet Black 300 markings in distal portion.	Similar to flanks but with more defined bands, the proportion of Pale Buff 1 is higher and form an overal tigerskin color.
Back	Mantle	Overall Burnt Umber 48 brown with Robin Rufous 29 shades; Sayal Brown 41 feathers with middle Sepia 286 line along shaft, and with irregular Sepia 286 markings in the proximal section; feathers turning Cinnamon-Rufous 31 with Sepia 286 markings in the distal portion of the feather; mantle delimited distally (neck) by a Cinnamon-Rufous 31 band and laterally by a serie of 8 feathers that are lighte…	Overall Antique Brown 24 with Dusky Brown 285 markings and Pale Pinkish Buff 3 shades; feathers Dark Neutral Gray 299 proximally, followed by Tawny Olive 17 with Dark Neutral Gray 299 markings in distal portion; Dark Neutral Gray 299 middle stripe along shaft; shaft is Pale Buff 1 proximally becoming Dusky Brown 285 distally; mantle delimited distally (neck) by a Raw Umber 22 band and laterally b…	Overall Brownish Olive 276 with feathers with Sepia 279 middle stripe along shaft and multiple lateral Sepia 279 lines. Mantle delimited laterally with a serie of feathers that are lighter in colour: outer vane Pale Buff 1 with Cinnamon 21 shading toward ends and with Sepia 279 middle stripe along shaft widening at the tip of the feather; inner vane: Pale Buff 1 with lateral Sepia 279 thin stripe…	Overall Olive-Brown 278 with Raw Umber 23 shades and Sepia 286 markings; Salmon Color 58 with middle Sepia 286 line along shaft, and with irregular Sepia 286 markings mostly in distal section; mantle delimited distally (neck) by Light Buff 2 with Cinnamon 21 shades and laterally by a serie of 9 feathers that are lighter in color (Tawny 60): outer vane Pale Buff 1 with Tawny 60 shades and with a c…	Overall Jet Black 300 with Pale Buff 1 markings and Cinnamon 21 shades; Dark Neutral Gray 299 followed by Pale Pinkish Buff 3 band and ending distally with Dark Neutral Gray 299 with Pale Pinkish Buff 3 markings; shaft is Pale Buff 1 proximally becoming Jet Black 300 distally; mantle delimited distally (neck) by Tawny Olive 17 band and laterally by a series of 5 feathers (probably some feather mi…	Overall Verona Brown 37 with Cinnamon-Rufous 31 shades; feathers Verona Brown 37 with thin Pale Buff 1 bands delimited by thin Sepia 279 lines that are more defined towards the neck and became more and more less defined towards the rump. Mantle delimited laterally with a series of 7 feathers that are lighter in color (Raw Umber 22): outer vane Raw Umber 22 with two Pale Buff 1 oval spot with Cinn…
	Rump	As mantle, but very short in its extension	Overall Prout's Brown 47. Feathers: Dark Neutral Gray 299 with sparce Tawny Olive 17 markings and blotches.	As mantle but with a thinner Sepia 279 middel stripe along shaft.	As mantle, but with thinner Sepia 286 middle stripes along shaft very short in its extension.	Overall similar to mantle, but with more Cinnamon 21 shades. Feathers: Dark Neutral Gray 299 proximally followed by two series of Pale Pinkish Buff 3 and Jet Black 300 bands. Shaft Jet Black 300 distally.	As mantle.
	Tail	Verona Brown 37 with Sepia 286 markings that fades towards the distal portion of the feather. Shaft Sepia 286. Outer feathers of the tail have an outer vane Verona Brown 37 with broad Sepia 286 bands, and an inner vane with broad poorly defined Sepia 286 bands intercalated by Light Buff 2, Pale Pinkish Buff 3 and more distally Verona Brown 37 bands	Mikado Brown 42 with Medium Neutral Gray 298 poorly defined markings. Shaft Mikado Brown 42 that becomes Dusky Brown 285 distantly. Outer feathers of the tail have an outer vane Mikado Brown 42 with poorly defined Medium Neutral Gray 298 markings, and inner vane with broad poorly defined Medium Neutral Gray 298 bands intercalated by Light Buff 2 and more distally Mikado Brown 42 bands.	Smoke Gray 267; Jet Black 300 shaft; c. 2/3 distal part with horizontal Sepia 279 stripes that leave from the shaft, which is Smoke Gray 267, and it extends to feather margins.This give to the feather horizontal double-colour stripes that start from feather margins inwards (about 2 mm) but that it is very clear in some feathers less clear in others: top stripe (closer to body): alternating Browni…	Cinnamon 255 with Sepia 286 transversal lines. Shaft Pale Pinkish Buff 3 becoming Antique Brown 24. Outer feathers of the tail are similar in color but have a larger inner vane and the transversal Sepia 286 lines are defined by a broad band of Sepia 286 markings.	Light Buff 2 with Brownish Olive 292 transversal lines with Jet Black 300 irregular markings. Shaft Cinnamon 21 becoming Jet Black 300 distally. Outer feathers of the tail have a larger inner vane and have transversal Dark Grayish Brown 284 lines alternated with Brownish Olive 292 irregular markings.	Verona Brown 37 proximally with some Sepia 279 shading. Shaft Verona Brown 37. Outer feathers of the tail have on the outer vane Pale Buff 1 leopard blotches delimited by Sepia 279.
Wings	Overall	Prout's Brown 47 with Dark Grayish Brown 284 leopard blotches	Prout's Brown 47 with Antique Brown 24 shades. Dark Grayish Brown 284 spots.	Glaucous 289 with Brownish Olive 276 markings and Pale Buff 1 rectangular spot that can have Cinnamon 21 shades while closer to the shaft; quite regular in their distribution (alternated by Brownish Olive 276 irrebular bars).	Prout's Brown 47 with alternating Vandyke Brown 282 + Olive-Brown 278 bands and Light Buff 2 rectangular spots that can have Cinnamon 21 shades, mainly closer to the shaft; quite regular in their distribution (alternated by Vandyke Brown 282 + Olive-Brown 278 bands).	Dark Grayish Brown 284 with Pale Buff 1 markings and a few Antique Brown 24 shades with alternating Dark Grayish Brown 284 bands and Pale Buff 1 rectangular spots that can have Raw Umber 22 shades, mainly closer to the shaft; quite regular in their distribution (alternated by Dark Grayish Brown 284).	Verona Brown 37 with Sepia 279 shades with Pale Buff 1 leopard blotches delimited by Sepia 279 on the outer vane; quite regular in their distribution.
Wings-top	Primaries	Vandyke Brown 282 shaft. Outer vane: Six or seven ‘Leopard’ Dark Grayish Brown 284 spots in Cinnamon 21 background becoming Pale Buff 1 in some instances. Spots interior: gradient of Cinnamon 21 to Dark Grayish Brown 284 with lighter spots on outer primaries. Spots circumference: Dark Grayish Brown 284 to Jet Black 300. Leopard spots start faint (P1-P2-P3) and become stronger moving outwards. Inn…	Sepia 279 shaft. Outer vane: Hair Brown 277 close to shaft and Light Buff 2 in the outer portion with some Hair Brown 277 markings. Inner vane: Hair Brown 277 with some Light Buff 2 markings mostly in distal section of the feather. Exterior edge not visible.	Ground Cinnamon 270 shaft. Outer vane: eight or nine rectangular Pale Buff 1 spots that can have Cinnamon 21 shades close to the shaft. Spots interior: either Pale Buff 1 or a gradient of Pale Buff 1 to Cinnamon 21, defined by Sepia 279 lines. These spots have more Cinnamon 21 shades on the 10th primary and lighter spots on inner primaries. Spots circumference: Sepia 279. Rectangular spots became…	Tawny 60 shaft. Outer vane: Vandyke Brown 282 and Olive-Brown 278 irregular rectangules intercalating with six to seven irregular rectangules Light Buff 2 background becoming Cinnamon 21 in some instances (usually close to shaft). Spots interior: Olive-Brown 278 in the dark rectangles, and Light Buff 2 or a gradient of Light Buff 2 to Cinnamon 21 in the light spots, and with lighter spots on oute…	Olive-Brown 278 shaft. Outer vane: Dark Grayish Brown 284 irregular rectangules intercalating with six to seven irregular rectangules Pale Buff 1 background becoming Light Buff 2 in distal portion. Spots interior: Dark Grayish Brown 284 in the dark rectangles, and Pale Buff 1 or a gradient of Pale Buff 1 to Light Buff 2, and with lighter spots on outer primaries. Inner vane: Hair Brown 277 with S…	Verona Brown 37 shaft with Sepia 279 shadings proximally. TOP: Outer vane: seven to eight Pale Buff 1 leopard blotches that can have Cinnamon 21 shades close to the shaft. Spots well defined and overall uniform across the primaries, interior: either Pale Buff 1 or a gradient of Pale Buff 1 to Cinnamon 21, defined by Sepia 279 lines. Spots circumference: Sepia 279. Inner vane: overall Olive-Brown …
	Secondaries	Vandyke Brown 282 shaft. Outer vane: similar but much less marked pattern than primaries: spots on outer vanes less marked, fading into the background towards S10, Inner vane: Sepia 279 with Cinnamon 21 shadings and markings especially towards the distal section of the feather	Olive-Brown 278 shaft. Outer vane: similar but the Hair Brown 277 close to shaft is followed by Mikado Brown 42 with some Hair Brown 277 markings; Inner vane: Hair Brown 277 close to shaft and Pale Buff 1 in the outer portion.	Outer vane overall similar to feather in the tail, which is also similar but much less marked pattern than primaries: rectangular spots on outer vanes less marked and fade toward the distal portion of the feather. As in primaries the rectangular spots have Cinnamon 21 shades close to shaft. Inner vane similar to outer.	Tawny 60 shaft. Outer vane: Similar but less marked pattern than primaries: Hair Brown 277 and Olive-Brown 278 irregular rectangules intercalating with six to seven irregular rectangules Light Buff 2 background becoming Cinnamon 255 close to shaft. Spots interior: Olive-Brown 278 in the dark rectangles, and Light Buff 2 or a gradient of Light Buff 2 to Cinnamon 255 in the light spots. Dark spots …	Olive-Brown 278 shaft. Outer vane: less marked pattern than primaries: Hair Brown 277 irregular rectangules with Pale Buff 1 markings intercalating with five to six Pale Buff 1 irregular rectangules that become Light Buff 2 closer to shaft and with Hair Brown 277 markings. Dark rectangular blotches are more definied in proximal portion and become fainter towards the distal portion of the feather.…	Verona Brown 37 shaft; Outer vane overall similar to primary feathers: Verona Brown 37 with Raw Umber 22 spots on outer vane less marked and fade toward the distal portion of the feather. Inner vane Verona Brown 37 with sepia shading and with Raw Umber 22 spots that became more defined by Sepia 279 lines when reaching the outer portion of the feather.
	Tertiaries	Vandyke Brown 282 shaft; outer and inner vane similar in color and similar to the outer vane of the secondaries.	Shaft: Drab 19 becoming Hair Brown 277 in distal section of the feather; outer and inner vane similar in colour: Glaucous 289 in proximal section becoming Cinnamon 255 with Hair Brown 277 irregular markings, Hair Brown 277 middle stripe along shaft.	As secondaries but even more faded.	Tawny 60 shaft becoming Sepia 286 toward the distal portion; Sepia 286 middle stripe along shaft; Outer vane: Light Buff 2 with Sepia 286 markings forming in some innstances irregular lines. Inner vane similar in color to outer vane but with Clay Color 18 in the outer portion of the inner vane.	Olive-Brown 278 shaft becoming Sepia 279 towards the distal portion; Sepia 286 middle stripe along shaft in distal portion; Outer and inner vane similar in colour: Brownish Olive 276 in proximal section with Light Buff 2 markings. This colouration becomes more defined towards the distal portion of the feather and forms a series of Hair Brown 277 bands that become Sepia 286 in distal portion; Hair…	As secondaries but even more faded.
	Primary coverts	Vandyke Brown 282 shaft. Outer vane: Sepia 279 with Cinnamon 21 markings becoming more common towards the distal portion of the feather; Inner vane: similar to outer but with less Cinnamon 21 markings	Shaft: Drab 19 becoming Hair Brown 277 in distal section of the feather; Outer vane: Hair Brown 277 with Cinnamon 21 shades and with a Cinnamon 255 blotch distally; Inner vane: similar to outer but without Cinnamon 255 blotch.	Outer vane: Brownish Olive 276 with one to two triangular Pale Buff 1 spot defined by a Sepia 279 line, if two spots are on the feather the more distal one is sharper (more defined). Background color fainting towards the distal portion of the feather; Inner vane: overall Brownish Olive 276 but basically formed by a predominant Sepia 279 markings on Pale Buff 1.	Clay Color 18 shaft becoming Hair Brown 277; Hair Brown 277 midlle stripe along shaft only in distal portion. Outer vane similar to inner vane but narrower: alternating Hair Brown 277 and Clay Color 18 bands becoming more defined toward the distal portion; Inner vane: alternating Hair Brown 277 and Clay Color 18 shading in Light Buff 2 towards the outer portion; feather ending with clay 18 with H…	Olive-Brown 278 shaft becoming Sepia 279 towards the distal portion; Outer vane: Hair Brown 277 with one irregular Beige 254 spot proximally, Pale Buff 1 large blotch distally with multiple Hair Brown 277 markings organized in a rectangle; Inner vane: Brownish Olive 276; feather ending with clay 18 with Hair Brown 277 markings.	Outer vane: Raw Umber 22 with one to two Pale Buff 1 lines that shade towards the shaft, if two spot are on the feather the more distal one is sharper (more defined). Background color Raw Umber 22 distally and Sepia 279 proximally; Inner vane: similar to outer but with no spots.
	Secondary coverts	Vandyke Brown 282 shaft; overall Sepia 279 with Cinnamon 21 markings. Outer vane with a Pale Buff 1 blotch delimited proximally by a Sepia 279 thin and sharp line. This blotch can have in its inner parts a Cinnamon 21 blotch delimited by a Sepia 279 thin and sharp line. Additional Sepia 279 lines distributed heterogenously can be found on the outer vane. Inner vane: Sepia 279 with Light Buff 2 ma…	Shaft: Drab 19 becoming Hair Brown 277 in distal section of the feather; Outer and inner vane similar to primary coverts, but instead of Hair Brown 277 is Glaucous 272.	In distal portion 1/3 of the feather have a middle Sepia 279 stripes along shaf; outer vane with one Pale Buff 1 spot defined only on the side towards shaft by a Sepia 279 line; overall Pale Buff 1 with Sepia 279 marking in this distal portion of the outer vane; middle outer vane Pale Buff 1 shaft with Sepia 279 irregular markings. Proximal outer vane Brownish Olive 276 . Inner vane Pale Buff 1 w…	Shaft Pale Buff 1 becoming Pale Pinkish Buff 3 and, in distal portion 1/3 of the feather have a middle Sepia 286 stripes along shaf. Outer vane: Olive-Brown 278 with two blotches, in proximal section blotch Clay Color 18 delimited by a Vandyke 282 line and containing Vandyke 282 markings. Blotch in distal section Pale Buff 1 becoming Pale Pinkish Buff 3 in distal section and delimited by a Vandyk…	Clay Color 18 shaft becoming Sepia 279 towards the distal portion and, in distal portion 1/3 of the feather have a middle Sepia 286 stripe along shaft. Outer vane: Hair Brown 277 with Cinnamon 21 shades and two Pale Buff 1 blotches with irregular Hair Brown 277 markings distally; Inner vane: Hair Brown 277 with Light Buff 2 faded and irregular bands.	Overall Raw Umber 22 with Sepia 279 shading: shaft from Pale Buff 1 to Raw Umber 22 and Sepia 279 distally.
	Scapulars	Proximal shaft Pale Buff 1, Vandyke Brown 282 in distal portion; Vandyke Brown 282 middle stripe along shaft. Outer vane: Cinnamon 21 with Sepia 279 markings; Inner vane: Sepia 279 with Cinnamon 21 markings.	Proximal shaft Pale Buff 1, Sepia 279 in distal portion; Outer vane: Glaucous 289 with Clay Color 18 distally and in outer section of the feather; Inner vane: similar to outer vane but with less Clay Color 18.	In distal portion 1/3 of the feather have a middle Sepia 279 stripes along shaf; overall Pale Buff 1 with Sepia 279 marking in this distal portion of the outer vane; middle outer vane Pale Buff 1 shaft with Sepia 279 irregular markings. Proximal outer vane Dark Neutral Gray 299. Inner vane Pale Buff 1 with Sepia 279 markings and stripes with Cinnamon 21 shades especially in the proximal portion. …	Proximal shaft Pale Buff 1 becoming Pale Pinkish Buff 3 and Vandyke Brown 282 in distal portion; Outer and inner vanes similar: Dark Neutral Gray 299 becoming Cinnamon 255, followed by Pale Pinkish Buff 3 and ending in Pale Buff 1. On Pale Pinkish Buff 3 and Pale Buff 1 there are multiple small Sepia 286 markings. Vandyke Brown 282 middle stripe along shaft in distal portion.	Proximal shaft Pale Horn Color 11 becoming Sepia 279 in distal portion; Outer and inner vanes similar: Glaucous 272 with Pale Pinkish Buff 3 shades followed by Brownish Olive 276 and Hair Brown 277 irregular bands that alternate with Pale Buff 1 with Hair Brown 277 markings and Light Buff 2 shades. Sepia 286 middle stripe along shaft in distal portion.	Same as secondary coverts.
	Lesser coverts	Proximal shaft Pale Buff 1, Vandyke Brown 282 in distal portion; Vandyke Brown 282 middle stripe along shaft. Outer vane: Cinnamon 21 with Sepia 279 markings and Pale Pinkish Buff 3 markings delimited irregularly by Sepia 279 dashed lines; Inner vane: Sepia 279 with Cinnamon 21 markings.	Proximal shaft Pale Buff 1, Dark Grayish Brown 284 in distal portion; Outer vane: Glaucous 289 becoming Tawny Olive 17 towards the end of the feather and with some Glaucous 289 scattered markings; Inner vane: similar to outer vane but with less Tawny Olive 17.	In distal portion 1/2 of the feather have a middle Sepia 279 stripes along shaft; overall Pale Buff 1 with sepia marking in this distal portion of the outer vane that generally define a rectangular Pale Buff 1 spot; proximal part Pale Buff 1 shaft with Sepia 279 irregular markings. Inner vane Pale Buff 1 with sepia markings and stripes with Cinnamon 21 shades especially in the proximal portion. T…	Proximal shaft Pale Buff 1, Vandyke Brown 282 in distal portion; Vandyke Brown 282 middle stripe along middle and distal portion of the shaft. Outer vane similar to inner vane, but more defined than inner: Dark Neutral Gray 299 becoming Cinnamon 255 with Light Buff 2 shades, mainly in distal portion of the feather; Sepia 286 markings densely distributed in distal position and forming an irregular…	Proximal shaft Pale Horn Color 11 becoming Sepia 279 in distal portion; Sepia 286 middle stripe along distal portion of the shaft. Outer vane similar to inner vane, but more defined than inner: Pale Pinkish Buff 3 and Hair Brown 277 markings separated by one Hair Brown 277 irregular transversal line; feather ends with Hair Brown 277 markings densely distributed.	Overall Raw Umber 22 with Sepia 279 shading almost everywhere; Shaft Pale Buff 1 proximally, Raw Umber 22 and Sepia 279 distally.
	Alula	Vandyke Brown 282 shaft. Outer vane: five Verona Brown 37 "Leopard’ spots delimited by Sepia 279 lines which is sharper in distal portion. Leopard spots separated by Pale Pinkish Buff 3 with Cinnamon 21 shadings. Inner vane: Sepia 279 with four Light Buff 2 partial bands	Light Buff 2 shaft becoming Dark Grayish Brown 284 in distal portion; Outer vane: Brownish Olive 292 endind with a Pale Buff 1 spot with Tawny Olive 17 shades. Inner vane: similar to outer vane but the spot is limited to one little Tawny Olive 17 blotch distally.	Ground Cinnamon 270 shaft. Outer vane: one round Pale Buff 1 spot defined close to shaft by Sepia 279 colour, spot defined towards the outer portion of the vane. One small Cinnamon 21 spot emerging from this spot towards the distal portion of the feather. Distal portion Pale Buff 1 with Sepia 279 markings and Cinnamon 21 shades on the very distal part. Inner vane: overall Brownish Olive 276 but b…	Pale Pinkish Buff 3 shaft. Outer vane: five spots delimited by a Sepia 286 line. Spot Light Buff 2 background with Cinnamon 21 shades. Spots separated by Clay Color 18 with Sepia 286 markings. background color becoming Brownish Olive 276 close to shaft; Inner vane: Brownish Olive 276 with three spots Pale Pinkish Buff 3 that fade toward the distal portion of the feather.	Sepia 279 shaft; Outer vane: Tawny Olive 17 followed by Glaucous 272 with a Pale Buff 1 blotch delimited by a Sepia 279 line, and followed by Tawny Olive 17. Spot Pale Buff 1 and with a small Glaucous 272 blotch surrounded by Light Buff 2; Inner vane: Glaucous 272 with Tawny Olive 17 and Pale Buff 1 markings in distal portion.	Ground Cinnamon 270 shaft. Outer vane: overall similar to primary feathers but darker in overall color: Verona Brown 37 with intense Sepia 279 shading, a raw of seven Pale Buff 1 spots defined by Sepia 279 color, proximally these spots have shades of Raw Umber 22. Distal portion Raw Umber 22 with light Sepia 279 markings. Inner vane: overall Sepia 279 with four Light Buff 2 irregular ovals.
Wings-under	Primaries	Pale Buff 1 shaft proximally becoming Cinnamon 21 towards the distal portion; Outer vane: proximally Hair Brown 277 with Pale Pinkish Buff 3 irregular triangles, becoming Cinnamon 21 in distal section with Sepia 279 lines delimiting the leopard spots that are fading towards the distal portion of the feather. Inner vane: Hair Brown 277 with Light Buff 2 markings in proximal section and Cinnamon 21…	Pale Buff 1 shaft proximally becoming Pale Pinkish Buff 3 towards the distal portion; Outer vane: proximally Glaucous 272 alternating with Tawny Olive 17 in distal portion; Inner vane: Glaucous 272 with some Tawny Olive 17 markings only distally.	Shaft Pale Buff 1. Outer vane: Pale Buff 1 rectangular spots alternated regularly with larger Brownish Olive 276 rectangular spot, Cinnamon 21 color not present. Brownish Olive 276 spots became more faint toward the distal portion of the feather. Inner vane: overall Pale Buff 1 with Grayish Olive 274 markings. Three to four irregual in shape but regular in color Grayish Olive 274 bands and four t…	Pale Buff 1 shaft; Outer vane: alternating Hair Brown 277 and Pale Pinkish Buff 3 with Pale Buff 1 shadings irregular bands, with Sepia 279 lines delimiting the dark spots that are fading towards the distal portion of the feather. Inner vane: overall Pale Pinkish Buff 3 with Hair Brown 277 bands irregual in shape that are fainter in three last bands of the distal part of the feather.multiple Hair…	Light Buff 2 shaft; Outer vane: alternating Cream White 52 bands with Vandyke Brown 281 and Light Buff 2 shadings irregular bands that are fading towards the distal portion of the feather. Inner vane: overall Glaucous 272 proximally, becoming Smoke Gray 267 distally with dense Glaucous 272 markings.	Outer vane: overall Grayish Horn Color 268 with small Pale Buff 1 spots only along the outer portion of the outer vane. Pale Buff 1 spots became smaller toward the distal portion of the feather. Shaft Light Buff 2. Inner vane: overall Grayish Horn Color 268 with Sepia 279 markings and Pale Buff 1 mottlings in the outer portion.
	Secondaries	Pale Buff 1 shaft proximally becoming Cinnamon 21 and later Sepia 279 towards the distal portion; Outer vane: Hair Brown 277 with Cinnamon 21 markings; Inner vane: Hair Brown 277 with six to seven Light Buff 2 triangles only on the outer portion of the inner vane, which become Cinnamon 21 irregular markings towards the distal portion of the feather.	Pale Buff 1 shaft proximally becoming Pale Pinkish Buff 3 towards the distal portion; Outer vane: Glaucous 272 with Tawny Olive 17 markings distally; Inner vane: Glaucous 272 with a pale buff large line in the outer portion.	Shaft Pale Buff 1. Outer vane: Pale Buff 1 rectangular spots (nicely defined only in the proximal portion of the feather) alternated regularly with larger Brownish Olive 276 rectangular spot; Cinnamon 21 color in the proximal portion of the feather but only in the out part of the outer vane. Brownish Olive 276 spots became more faint toward the distal portion of the feather. Inner vane: seven to …	Pale Buff 1 shaft proximally becoming Cinnamon 21 in the distal portion; Outer vane: alternating bands of Pale Pinkish Buff 3 and Hair Brown 277, with multiple Hair Brown 277 markings mostly in distant portion; Inner vane: alternating bands of Pale Pinkish Buff 3 (becoming Pale Buff 1 towards the outer portion of the feather) and Hair Brown 277 bands that became fainter towards the distal part of…	Pale Buff 1 shaft proximally becoming Pale Pinkish Buff 3 and Sepia 279 in the distal portion; Outer vane: alternating bands of Cream White 52 with Dark Grayish Olive 275 and Light Buff 2 shadings irregular bands that are fading towards the distal portion of the feather, with multiple Glaucous 272 markings mostly in distant portion; Inner vane: alternating bands of Glaucous 272 (becoming Pale Buf…	Similar to wings: under primaries but with smaller and fewer Pale Buff 1 spots.
	Tertiaries	Pale Buff 1 shaft proximally becoming Cinnamon 21 and later Sepia 279 towards the distal portion; outer and inner vanes similar: Cinnamon 21 with irregular Sepia 279 lines in the proximal portion, becoming irregular dots towards the distal section; terminal 1/5 with a Sepia 279 middle stripe along shaft	Pale Buff 1 shaft proximally becoming Pale Pinkish Buff 3 and later Sepia 286 towards the distal portion; outer and inner vanes similar: Glaucous 289 followed by Cinnamon 255 with Glaucous 289 markings towards the distal section; terminal 1/5 with a Sepia 286 midle stripe along shaft.	In distal portion 1/3 of the feather have a middle Sepia 279 stripes along shaft; overall Grayish Olive 274 with pale buff bands delimited by thin Sepia 279 lines. Pale Buff 1 bands became fainter towards the distal portion. Middle a proximal shaft Pale Buff 1; inner and outer vanes more similar but with non continous markings on both sides. Cinnamon 21 shades along the outer outer and inner vane…	Pale Buff 1 shaft proximally becoming Vandyke Brown 282 in distal portion; outer and inner vanes similar: Light Buff 2 with irregular Vandyke Brown 282 markings forming lines in the proximal portion, becoming irregular dots towards the distal section and with Clay Color 18 shading; outer vane is less defined; terminal 1/5 with a Vandyke Brown 282 middle stripe along shaft.	Pale Buff 1 shaft proximally becoming Pale Pinkish Buff 3 and Sepia 279 in distal portion; outer and inner vanes similar: Light Buff 2 with irregular Brownish Olive 292 irregular lines in the proximal portion, becoming less defined towards the distal section; alternated with Light Buff 2 bands with Brownish Olive 292 markings and Pale Pinkish Buff 3 shading; outer vane is less defined; terminal 1…	Not visible
	Coverts	Pale Buff 1 shaft; outer vane: Pale Buff 1 and Light Buff 2 with one Sepia 279 leopard spot and some additional (but rare) Sepia 279 markings; inner vane: Pale Buff 1 and Light Buff 2 with Light Neutral Gray 297 colouration that become Sepia 279 distally.	Not visible	Not visible	Pale Buff 1 shaft; not visible in mounted specimen.	Pale Buff 1 shaft; Glaucous 289 followed by Pale Buff 1.	Not visible
Tarsus		Covered with feathers to base of toes. Feathers overall similar to flank but with less Pale Buff 1 and more Cinnamon 21 shading and one or two Sepia 286 dots in distal section, tarsus feathers have a larger proportion of Pale Buff 1 close to toes. Tarsus feathers: Pale Buff 1 proximally, followed by Cinnamon 21 shading and Sepia 286 markings distally (approximately 1/4 of the feather distally), n…	The final 1/3 of tarsus it's not covered with feathers. Feathers overall Cinnamon 21 with Pale Buff 1 shadings.	Covered with feathers to base of toes but absent in this specimen. Tarsus: feathers Pale Buff 1 with Sepia 279 small dots and Cinnamon 21 shading towards the distal portion of the feather.	Covered with feathers to base of toes. Feathers overall similar to flank but with less Pale Buff 1 and more Cinnamon 21 shading and a few Sepia 286 dots in distal section, tarsus feathers have a larger proportion of Pale Buff 1 close to toes. Tarsus feathers: Pale Buff 1 with Cinnamon 21 shading proximally, followed by a Tawny 60 thin line delimited distantly by a even thinner Sepia 286 line, fol…	Covered with feathers to base of toes. Feathers Tawny Olive 17 ending with a Dark Grayish Brown 284 spot.	Covered with feathers to base of toes. Feathers overall similar to flank feathers but with less Pale Buff 1 and more Raw Umber 22 and Sepia 279 lines in proximity to the body and with more Pale Buff 1 and Sepia 279 lines close to toes. Feathers: Raw Umber 22 proximally, followed by a thin Sepia 279 line and Pale Buff 1 distally (approximatively 1/4 of the feather distantly), no middle stripe alon…
		Toes feathers: Pale Buff 1 with Cinnamon 21 shadings and Sepia 286 markings only in the distal section		Toes: Dark Greyish Olive 275 with Jet Black 300 claws but with Cinnamon 21 spots (not reliable).	Toes feathers: not visible in the mounted specimen	Toes feathers: similar to tarsus feathers but instead of Tawny Olive 17, are Light Buff 2.	Toes: Hair Brown 277 with Olive-Brown 278 toe pads; Mikado Brown 42 claws with some Sepia 279 line markings
Bill		Dusky Brown 285, lower bill Light Buff 2; large narins.	Sepia 286, lower bill and some parts of the upper bill Cream Color 12; ceres: Brownish Olive 276.	Overall Sepia 279 in some parts Cinnamon 21	Overall Antique Brown 24, lower bill and some parts of the upper bill Cream Color 12; ceres: Dusky Brown 285.	Overall Dusky Brown 285, ceres: Jet Black 300.	Dusky Brown 285 proximally, Cinnamon Brown 43 along the bill open and Pale Cinnamon 55 above
				Ceres: not visible			Ceres: not visible
Iris		Yellow	Not available	Unkown	Yellow	Not available	Yellow (writen in label)
Abbreviations of institutional collections: BMNH - The Natural History Museum, Tring, UK; MHNC-UP - Museu de História Natural e da Ciência da Universidade do Porto, Portugal; SMD - Senckenberg Museum Dresden, Germany; SMF - Naturmuseum Senckenberg in Frankfurt am Main, Germany
