# Supplementary material for: ﻿A new species of scops-owl (Aves, Strigiformes, Strigidae, Otus) from Príncipe Island (Gulf of Guinea, Africa) and novel insights into the systematic affinities within Otus
Source: Zookeys. 2022 Oct 30;1126:1–54. doi: 10.3897/zookeys.1126.87635 (PMC9836643; doi:10.3897/zookeys.1126.87635)
Supplement: Supplementary material 8 — Table S3. Song measurements [file zookeys-1126-001_article-87635__-s008.xlsx]

## Sheet: Sheet1
Table S3. Measures taken for the songs in each recording used for bioacoustic analyses.
Bioacoustic parameters - F1: frequency at start; F2: frequency at end; F3: frequency at 25% of total duration; F4: frequency at midpoint; F5: frequency at 75% of total duration; F6: frequency at maximum amplitude; F7: maximum frequency; F8: minimum frequency;
DT1: total duration; DT2: time to maximum amplitude; DT3: time to maximum frequency; DT4: internote interval; DF1: frequency drop from start to end; DF2: frequency range; DFT1: slope from 25% to 75% of total duration; DFT2: slope from midpoint to end.
Species	Recording	F1	F2	F3	F4	F5	F6	F7	F8	DT1	DT2	DT3	DT4	DF1	DF2	DFT1	DFT2
Otus hartlaubi	XC618952	1360	1218.33	1433.33	1443.33	1418.33	1411.67	1480	1253.33	0.2665	0.189833	0.105	15.998	-141.667	226.667	-117.058	-1678.17
Otus hartlaubi	XC618954	1240	1180	1478.33	1483.33	1363.33	1480	1526.67	1158.33	0.296667	0.1125	0.101667	15.4838	-60	368.333	-773.014	-2034.06
Otus hartlaubi	IBC1463283	1235	1155	1350	1295	1250	1340	1425	1145	0.3145	0.117	0.03	15.579	-80	280	-673.858	-894.482
Otus hartlaubi	XC132984	1267.5	1285	1330	1330	1317.5	1352.5	1407.5	1267.5	0.293	0.14625	0.11	9.181	17.5	140	-60.9756	-312.733
Otus hartlaubi	XC673669	1078.33	1265	1456.67	1430	1353.33	1331.67	1470	1066.67	0.288667	0.2405	0.045	13.2514	186.667	403.333	-717.214	-1127.7
Otus pembaensis	AV13038	598.333	650	701.667	725	725	710	745	618.333	0.207	0.0885	0.123333	5.9412	51.6667	126.667	223.022	-728.492
Otus pembaensis	AV13037	506.667	616.667	621.667	633.333	651.667	638.333	660	530	0.245833	0.171333	0.155	5.0434	110	130	246.86	-139.918
Otus pembaensis	XC85881	570	675	685	710	710	685	735	590	0.2105	0.061	0.125	6.176	105	145	238.127	-334.281
Otus pembaensis	XC282353	636.667	773.333	770	780	783.333	776.667	790	660	0.237833	0.1455	0.113333	5.8728	136.667	130	111.417	-58.0912
Otus pembaensis	XC253581	565	613.333	690	700	685	700	700	566.667	0.2235	0.0946667	0.0433333	7.5702	48.3333	133.333	-37.293	-784.922
Otus scops	XC383983	1533.33	1218.33	1220	1240	1246.67	1210	1578.33	1176.67	0.291167	0.0468333	0.0183333	2.7892	-315	401.667	181.452	-152.495
Otus scops	XC385243	1415	1196.67	1155	1201.67	1193.33	1326.67	1446.67	1140	0.268167	0.0636667	0.0133333	2.767	-218.333	306.667	287.177	-30.7305
Otus scops	XC392928	1335	1152.5	1193.75	1223.75	1265	1226.25	1336.25	1157.5	0.20625	0.134875	0.05	2.43957	-182.5	178.75	662.279	-730.412
Otus scops	XC397258	1546.67	1208.33	1190	1200	1253.33	1240	1403.33	1190	0.243333	0.169333	0.01	2.623	-338.333	213.333	519.376	66.1224
Otus scops	XC405190	1695	1275	1260	1285	1318.33	1273.33	1628.33	1253.33	0.229833	0.094	0.01	2.4234	-420	375	502.27	-90.1048
Otus senegalensis	XC34022	1433.33	1260	1025	1130	1011.67	1051.67	1908.33	885	0.476167	0.370333	0.095	9.131	-173.333	1023.33	-61.3258	503.055
Otus senegalensis	XC346931	1071.67	1041.67	1021.67	1095	1046.67	1123.33	1126.67	935	0.205833	0.0928333	0.101667	4.094	-30	191.667	230.859	-498.099
Otus senegalensis	XC398169	1350	1196.67	1276.67	1236.67	1198.33	1251.67	1391.67	1050	0.2095	0.0913333	0.01	4.7212	-153.333	341.667	-769.673	-396.148
Otus senegalensis	XC45502	1085	1035	1046.67	1165	1041.67	1110	1263.33	983.333	0.458333	0.247667	0.0266667	7.83925	-50	280	-23.0817	-570.092
O. bikegila sp. nov.	XC619438	781.667	960	1000	976.667	940	991.667	1043.33	868.333	0.2325	0.111667	0.0833333	1.039	178.333	175	-518.529	-154.808
O. bikegila sp. nov.	XC619441	961.667	968.333	980	975	985	980	1035	925	0.230833	0.109	0.0316667	1.0762	6.66667	110	45.2269	-39.3298
O. bikegila sp. nov.	XC619439	950	1020	1090	1050	1020	1090	1106.67	973.333	0.239667	0.0776667	0.0633333	1.1205	70	133.333	-581.516	-250.291
O. bikegila sp. nov.	XC619442	863.333	933.333	991.667	955	931.667	976.667	1035	871.667	0.247667	0.104667	0.065	1.002	70	163.333	-486.511	-181.707
O. bikegila sp. nov.	XC619443	898.333	953.333	1000	950	961.667	990	1050	913.333	0.237	0.0958333	0.04	0.9918	55	136.667	-330.768	21.6899
Otus senegalensis feae	XC340505	1347.5	1205	1120	1155	1110	1120	1357.5	1070	0.41825	0.23575	0.0125	7.12667	-142.5	287.5	-48.1432	238.496
Otus senegalensis feae	XC340717	1253.33	1230	1253.33	1310	1196.67	1243.33	1323.33	1176.67	0.440667	0.291	0.05	7.136	-23.3333	146.667	-253.231	-364.321
Otus senegalensis feae	XC340506	1060	1132.5	1122.5	1145	1122.5	1107.5	1250	1050	0.40225	0.121	0.295	7.47933	72.5	200	23.8244	-59.43
Otus ireneae	XC147630	1006.67	946.667	996.667	996.667	963.333	990	1000	923.333	0.191667	0.085	0.0233333	0.4088	-60	76.6667	-347.481	-523.892
Otus ireneae	XC154812	866.667	891.667	890	893.333	890	903.333	916.667	861.667	0.154333	0.0966667	0.101667	0.447	25	55	0	-23.7193
Otus pamelae	XC371431	1166.67	1190	1120	1096.67	1083.33	1210	1220	1020	0.481333	0.120333	0.156667	1.65875	23.3333	200	-161.558	383.458
Otus pamelae	XC307557	1080	1190	1231.67	1311.67	1181.67	1160	1403.33	1040	0.414833	0.1435	0.113333	0.44425	110	363.333	-241.657	-588.912
Otus pamelae	XC255290	1031.67	1190	1201.67	1193.33	1191.67	1233.33	1315	1053.33	0.2805	0.205667	0.0816667	11.381	158.333	261.667	-65.3834	-21.0899
Otus pamelae	XC205886	1090	1111.67	1178.33	1236.67	1150	1245	1290	1035	0.426333	0.141	0.0966667	7.9938	21.6667	255	-134.611	-587.618
Otus pamelae	XC444472	1213.33	1268.33	1363.33	1366.67	1291.67	1403.33	1516.67	1123.33	0.347333	0.187333	0.0683333	6.8482	55	393.333	-407.33	-578.76
Otus brucei	XC328535	358.333	383.333	530	493.333	366.667	510	530	331.667	0.133	0.053	0.0316667	0.8236	25	198.333	-2457.28	-1653.03
Otus brucei	XC44545	285	285	356.667	356.667	335	370	370	270	0.0903333	0.0316667	0.0316667	0.6286	0	100	-496.324	-1601.85
Otus brucei	XC158086	388.333	376.667	470	458.333	450	470	480	370	0.106	0.045	0.0333333	0.6512	-11.6667	110	-377.358	-1540.88
Otus brucei	XC120354	388.333	388.333	498.333	480	410	498.333	498.333	373.333	0.132167	0.0318333	0.0316667	0.9216	0	125	-1335.17	-1387.26
Otus cyprius (long note)	XC123403	1333.33	1050	1035	1070	1080	1063.33	1420	1025	0.245	0.1445	0.0283333	3.0348	-283.333	395	363.915	-167.113
Otus cyprius (long note)	XC407462	1400	1193.33	1213.33	1216.67	1213.33	1231.67	1520	1183.33	0.216667	0.0486667	0.0166667	3.2534	-206.667	336.667	2.9392	-211.389
Otus cyprius (long note)	XC422372	1293.33	1016.67	1046.67	1035	1043.33	1193.33	1355	996.667	0.2175	0.053	0.0166667	3.1722	-276.667	358.333	-32.0513	-172.196
Otus cyprius (long note)	XC428846	1236.67	1071.67	1068.33	1070	1091.67	1131.67	1291.67	1050	0.236	0.101	0.0133333	3.6428	-165	241.667	197.205	11.7094
Otus cyprius (long note)	XC256102	1299.44	1066.94	1059.72	1063.33	1078.61	1076.94	1368.61	1043.33	0.2125	0.0913333	0.0188889	3.12416	-232.5	325.278	177.298	34.0028
Otus cyprius (short note)	XC123403	1108.33	998.333	1015	983.333	1001.67	1038.33	1128.33	973.333	0.158833	0.045	0.0166667	3.1158	-110	155	-166.651	192.184
Otus cyprius (short note)	XC407462	1223.33	1135	1330	1200	1186.67	1196.67	1345	1138.33	0.0911667	0.0565	0.02	3.3822	-88.3333	206.667	-3144.88	-1438.25
Otus cyprius (short note)	XC422372	1126.67	1013.33	1046.67	976.667	960	1020	1160	945	0.1285	0.0415	0.00833333	3.261	-113.333	215	-1364.2	561.919
Otus cyprius (short note)	XC428846	1123.33	1045	1043.33	1026.67	1041.67	1036.67	1306.67	988.333	0.156167	0.100333	0.0183333	3.7142	-78.3333	318.333	-14.6812	237.839
Otus cyprius (short note)	XC256102	1058.89	1000.83	1038.89	1046.11	1038.61	1044.44	1124.44	994.722	0.0843611	0.0502222	0.00805556	3.24744	-58.0556	129.722	-2.44687	-1341.03
