# Supplementary material for: ﻿A new species of scops-owl (Aves, Strigiformes, Strigidae, Otus) from Príncipe Island (Gulf of Guinea, Africa) and novel insights into the systematic affinities within Otus
Source: Zookeys. 2022 Oct 30;1126:1–54. doi: 10.3897/zookeys.1126.87635 (PMC9836643; doi:10.3897/zookeys.1126.87635)
Supplement: Supplementary material 9 — Localities [file zookeys-1126-001_article-87635__-s009.xlsx]

## Sheet: Sheet1
Species name	Catalogue number	Tissue sample	Locality	Latitude	Longitude
O. bikegila sp. nov. 1	MHNC-UP-AVE7000 Holotype	P7-04	STP, Príncipe	1.55045	7.37157
O. bikegila sp. nov. 2	NA	P8-001	STP, Príncipe	1.55045	7.37157
O. bikegila sp. nov. 2	NA	P9-037	STP, Príncipe	1.60276	7.40113
O. bikegila sp. nov. 3	NA	P9-038	STP, Príncipe	1.60276	7.40113
O. hartlaubi 1	NA	ST03-294	STP, São Tomé	0.15	6.48333
O. hartlaubi 2	NA	ST-R16-0202	STP, São Tomé	0.266667	6.6
O. hartlaubi 3	NA	ST10-440	STP, São Tomé	0.133333	6.56667
O. hartlaubi 4	NA	ST-R17-0264	STP, São Tomé	0.266667	6.6
O. hartlaubi	NA	ST15-144	STP, São Tomé	0.133333	6.56667
