# Supplementary material for: ﻿A new species of scops-owl (Aves, Strigiformes, Strigidae, Otus) from Príncipe Island (Gulf of Guinea, Africa) and novel insights into the systematic affinities within Otus
Source: Zookeys. 2022 Oct 30;1126:1–54. doi: 10.3897/zookeys.1126.87635 (PMC9836643; doi:10.3897/zookeys.1126.87635)
Supplement: Supplementary material 10 — Table S4. Genomic regions, primers and amplification conditions [file zookeys-1126-001_article-87635__-s010.xlsx]

## Sheet: Table S3
Table S4. Gene name, primer name, sequence, source, and amplification conditions used in the present study.
PCR conditions start with temperature (in ºC) of each step followed by the time in seconds.
* primers used to amplify internal fragments (used for the amplification of DNA from toe-pad extractions).
# custom-made primers used to amplify the CYTB and ND2 fragments from Otus cyprius, O. i. icterorhynchus, O. silvicola, O. spilocephalus vandewateri, O. s. vulpes, O. s. luciae, and O. s. hambroecki.
	Gene	Primer name	Sequence (5' --> 3')	Source	PCR conditions
	12S	12Sa	CTGGGATTAGATACCCCACTAT	Kocher et al. (1989)	94(180), [94(60), 50(60), 72(60) x 40], 72(300)
		12Sb	GAGGGTGACGGGGCGGTGTGT	Vences et al. (2003)
	16S	16SL	CGCCTGTTTATCAAAAACAT	Palumbi et al. (1991)	94(90), [94(45), 55(45), 72(90) x 33], 72(600)
		16SH	CCGGTCTGAACTCAGATCACG	Palumbi et al. (1991)
	ATP6	L9245	CCTGAACCTGACCATGAAC	Eberhard and Bermingham (2004)	94(180), [94(45), 54(30), 72(45) x 35], 72(300)
		H9929	CTATGTGGGTAAGAGTGTGCTTGGTG	Yuri and Mindell (2002)
	COI	RepCOI-F	TNTTMTCAACNAACCACAAAGA	Nagy et al. (2012)	94(180), [94(40), 48,5(30), 72(60) x 40], 72(420)
		RepCOI-R	ACTTCTGGRTGKCCAAARAATCA	Nagy et al. (2012)
	CYTB	L15424	CGATTCTTCGCTTTACACTTCCTCC	Fuchs et al. (2007)	94(120), [94(40), 55(45), 72(40) x 36], 72(300)
		H15916	ATGAAGGGATGTTCTACTGGTTG	Modified from Fuchs et al. (2007)
	CYTB #	L14967-OtusF1	CATCCAACATCTCTGCTTGATGAAA	Modified from Kocher et al. (1989)	94(300), [94(30), 56(30), 72(30) x 4], [94(30), 54(30), 72(30) x 4], [94(30), 51(30), 72(30) x 36], 72(420)
		H15142-OtusR1	AAGAATGAGGCTCCGTTTGCATG	Sangster unpubl.
		L15112-OtusF2	GTACAATACGGCTGACTACTCC	Sangster unpubl.	94(300), [94(30), 56(30), 72(30) x 4], [94(30), 54(30), 72(30) x 4], [94(30), 51(30), 72(30) x 36], 72(420)
		H15265-OtusR2a	TATCCTACGAAGGCGGTTGCTAT	Sangster unpubl.
		L15214-OtusF3	TACCTCTACAAAGAAACCTGAAACAC	Sangster unpubl.	94(300), [94(30), 56(30), 72(30) x 4], [94(30), 54(30), 72(30) x 4], [94(30), 51(30), 72(30) x 36], 72(420)
		H15388-OtusR3	GTTGTCTACTGAAAATCCDCCTCA	Sangster unpubl.
		L15358-OtusF4	TACATCGGACAAACCCTTGTAGAAT	Sangster unpubl.	94(300), [94(30), 56(30), 72(30) x 4], [94(30), 54(30), 72(30) x 4], [94(30), 51(30), 72(30) x 36], 72(420)
		H15532-OtusR4	AATGGGATTTTGTCGCAGTCTGA	Sangster unpubl.
		L15487-OtusF5	ACYTTTCTCCACGAATCAGGCT	Sangster unpubl.	94(300), [94(30), 56(30), 72(30) x 4], [94(30), 54(30), 72(30) x 4], [94(30), 51(30), 72(30) x 36], 72(420)
		H15649-OtusR5a	CTGGTGTGAAGTTTTCDGGGTC	Sangster unpubl.
		L15616-OtusF6a	ACCCTAGCCTTATTCTGACCHAA	Sangster unpubl.	94(300), [94(30), 56(30), 72(30) x 4], [94(30), 54(30), 72(30) x 4], [94(30), 51(30), 72(30) x 36], 72(420)
		H15800-OtusR6b	TTTGTGYAGTAGGGGRATTAAGA	Sangster unpubl.
		L15733-OtusF7	ATCCTACGCTCAATCCCCAACA	Sangster unpubl.	94(300), [94(30), 56(30), 72(30) x 4], [94(30), 54(30), 72(30) x 4], [94(30), 51(30), 72(30) x 36], 72(420)
		H15916-OtusR7	ATGAAGGGATGTTCTACTGGTTG	Edwards et al. (1991)
	ND2	L5219	CCCATACCCCGAAAATGATG	Sorenson et al. (1999)	94(180), [94(45), 54-59(45), 72(90) x 35], 72(300)
		H6313	CTCTTATTTAAGGCTTTGAAGGC	Sorenson et al. (1999)
	ND2int1 *	L5219	CCCATACCCCGAAAATGATG	Sorenson et al. (1999)	94(180), [94(30), 55(45), 72(30) x 40], 72(1800)
		ND2intR1	TTGTGTGATGTCYCATTGTCC	Modified from Pons et al. (2013)
	ND2int2 *	ND2intL1	CATYAARTRYTTCCTAGTACAAGC	Pons et al. (2013)	94(180), [94(30), 53(45), 72(30) x 40], 72(1800)
		ND2intR2	TCGGATTTGTGTTTGRTTTAGG	Modified from Pons et al. (2013)
	ND2 #	ND2-L5215	TATCGGGCCCATACCCCGAAAAT	Hackett (1996)	94(300), [94(30), 56(30), 72(30) x 4], [94(30), 54(30), 72(30) x 4], [94(30), 51(30), 72(30) x 36], 72(420)
		ND2-Obakspi-R1	GGGGTGGTGTGATTTTGAGATT	Sangster unpubl.
		ND2-Obakspi-F2	ACAGGACTAGAAATCAACACACT	Sangster unpubl.	94(300), [94(30), 56(30), 72(30) x 4], [94(30), 54(30), 72(30) x 4], [94(30), 51(30), 72(30) x 36], 72(420)
		ND2-Obakspi-R2	CTAGTCCTAGTTTTATTGCAATTGC	Sangster unpubl.
		ND2-Obakspi-F3	AAATAACTCACCCCATATCATGC	Sangster unpubl.	94(300), [94(30), 56(30), 72(30) x 4], [94(30), 54(30), 72(30) x 4], [94(30), 51(30), 72(30) x 36], 72(420)
		ND2-Obakspi-R3	TCATCCACCTAGGGCTGTTGA	Sangster unpubl.
		ND2-Obakspi-F4	CTACTGACATCCCACTCACTA	Sangster unpubl.	94(300), [94(30), 56(30), 72(30) x 4], [94(30), 54(30), 72(30) x 4], [94(30), 51(30), 72(30) x 36], 72(420)
		ND2-Ospilo-R4	GGAGGAGGTTATTGCGGAGTA	Sangster unpubl.
		ND2-Obakspi-F5	ATCCTCTACTCCCCCAAACT	Sangster unpubl.	94 (300), [94(30), 56(30), 72(30) x 4], [94(30), 54(30), 72(30) x 4], [94(30), 51(30), 72(30) x 36], 72(420)
		ND2-Ospilo-R5	TCTTGTAGAATGAGTCATTTTGGGA	Sangster unpubl.
		ND2-Ospisem-F6	TCCTATCACTAGCTGGCCTC	Sangster unpubl.	94(300), [94(30), 56(30), 72(30) x 4], [94(30), 54(30), 72(30) x 4], [94(30), 51(30), 72(30) x 36], 72(420)
		ND2-Ospisem-R6	GTTGCTGGTGTGTCACTGTTT	Sangster unpubl.
		ND2-Obakspi-F7	ACAATCACCCTTCCACCAAACT	Sangster unpubl.	94(300), [94(30), 56(30), 72(30) x 4], [94(30), 54(30), 72(30) x 4], [94(30), 51(30), 72(30) x 36], 72(420)
		ND2-H6313-R7	CTCTTATTTAAGGCTTTGAAGGC	Sorenson et al. (1999)
	ND3	L10755	GACTTCCAATCTTTAAAATCTGG	Chesser (1999)	94(180), [94(45), 54(30), 72(45) x 35], 72(300)
		H11151	GATTTGTTGAGCCGAAATCAAC	Chesser (1999)
	ND3int1 *	L10755	GACTTCCAATCTTTAAAATCTGG	Chesser (1999)	94(180), [94(30), 54(45), 72(30) x 40], 72(1800)
		ND3intR	CYAGRTCRAAYAGRAGGAATAGG	Modified from Pons et al. (2013)
	ND3int2 *	ND3intL	CTVCCATTCTCARTMCGATTCTTC	Pons et al. (2013)	94(180), [94(30), 54(45), 72(30) x 40], 72(1800)
		H11151	GATTTGTTGAGCCGAAATCAAC	Chesser (1999)
	KIAA1239 (1st amplification)	KIAA1239F1	CARCCTTGGGTNTTYCARTGYAA	Shen et al. (2012)	94(240), [94(45), 45(40), 72(120) x 45], 72(600)
		KIAA1239R1	ACMACAAAYTGGTCRTTRTGNGT	Shen et al. (2012)
	KIAA1239 (2nd amplification)	KIAA1239NF1	GAGCCNGAYATHTTYTTYGTNAA	Shen et al. (2012)	94(240), [94(45), 45(40), 72(120) x 35], 72(600)
		KIAA1239NR1	TTCACRAANCCMCCNGAAAAYTC	Shen et al. (2012)
	MYO2	Myo2	GCCACCAAGCACAAGATCCC	Heslewood et al. (1998)	94(180), [94(45), 60(30), 72(50) x 35], 72(900)
		Myo3F	GCAAGGACCTTGATAATGACTT	Slade et al. (1993)
	MYO2int1 *	Myo2	GCCACCAAGCACAAGATCCC	Heslewood et al. (1998)	94(180), [94(30), 55(45), 72(30) x 40], 72(1800)
		MYO2intR	TCTAAACTTGGATATTCACATACC	Modified from Pons et al., 2013
	MYO2int2 *	MYO2intL	TTATTTACTGWTGGCTAGTTGG	Pons et al., 2013	94(180), [94(30), 55(45), 72(30) x 40], 72(1800)
		Myo3F	GCAAGGACCTTGATAATGACTT	Slade et al. 1993
	RAG1	Rag1-Mart FL1	AGCTGCAGYCARTAYCAYAARATGTA	Modified from Chiari et al. 2004	94(120), [94(20), 52-60(50), 72(180) x 45], 72(600)
		Rag1_R	TTGGACTGCCTGGCATTCAT	Crottini et al. (2012)
	SACS(A) (1st amplification)	SACSF1	AARGARATHTGGAARACNGAYAC	Shen et al. (2012)	94(240), [94(45), 45(40), 72(120) x 45], 72(600)
		SACSR1	GCYTTNGCRTCRTCNGCRTTYTG	Shen et al. (2012)
	SACS(A) (2nd amplification)	SACSNF1	CAYCCYGAAGGAMGNGTNGCNAA	Shen et al. (2012)	94(240), [94(45), 45(40), 72(120) x 35], 72(600)
		SACSNR1	GCWACYTCYCKNGGDATRTC	Shen et al. (2012)
	TGFB2, intron 5	tgf5	GAAGCGTGCTCTAGATGCTG	Bureš et al., 2002	94(180), [94(45), 65(45), 72(40) x 35], 72(420)
		tgf6	AGGCAGCAATTATCCTGCAC	Bureš et al., 2002
	TTN (1st amplification)	TTNF1	TATGCTGARAAYATNGCNGGNAT	Shen et al. (2012)	94(240), [94(45), 45(40), 72(120) x 45], 72(600)
		TTNR1	CCMCCRTCAAAYARNGGYTT	Shen et al. (2012)
	TTN (2nd amplification)	TTNNF1	GATGGNMGKTGGYTNAARTGYAA	Shen et al. (2012)	94(240), [94(45), 45(40), 72(120) x 35], 72(600)
		TTNNR1	AGRTCRTANACNGGYTTYTTRTT	Shen et al. (2012)
