# Supplementary material for: ﻿A new species of scops-owl (Aves, Strigiformes, Strigidae, Otus) from Príncipe Island (Gulf of Guinea, Africa) and novel insights into the systematic affinities within Otus
Source: Zookeys. 2022 Oct 30;1126:1–54. doi: 10.3897/zookeys.1126.87635 (PMC9836643; doi:10.3897/zookeys.1126.87635)
Supplement: Supplementary material 12 — Table S6. Morphological differentiation [file zookeys-1126-001_article-87635__-s012.xls]

## Sheet: Table S5
Table S6. Results of Welch’s ANOVA and Games-Howell post-hoc comparisons performed with the morphometric variables of six Otus taxa*.
Superscript values indicate significance levels (* P<0.05; ** P<0.01; *** P<0.005; **** P<0.001) and NA (Not Available, significance level not possible to obtain due to low sample size).
Some individuals had missing data, not allowing for the test performance (indicated by -)
	Bilen	Binares	Biwid	Bidepth	Hebi	Midt	Tarlen	Wilen	Tailen	Bolen	SP10	SP9	SP5	SP4
Welch ANOVA	F5,11.78=11.6	F5,7.01=15.06	F5,8.06=19.87	F5,3.85=2.58	F5,4.85=48.7	F3,6.49=33.22	F5,7.03=46.63	F5,7.93=35.27	F5,6.74=20.86	F5,4.65=16.4	F4,6.19=43.46	F4,7.64=20.79	F4,5.91=26.67	F4,5.08=8.03
P value	< 0.001	< 0.001	< 0.001	0.195	< 0.001	< 0.001	< 0.001	< 0.001	< 0.001	0.005	< 0.001	< 0.001	0.001	0.02
O. bikegila sp. nov. - O. hartlaubi	2.04	3.78	3.25	4.1	0.85NA	-	1.63	7.48***	4.51	4.11NA	0.12NA	1.54	0.64	0.79NA
O. bikegila sp. nov. - O. senegalensis senegalensis	1.67	5.58***	8.50***	2.3	0.56NA	-	11.74***	5.03***	7.04*	4.65	5.40***	3.79*	3.43	4.36
O. bikegila sp. nov. - O. senegalensis feae	1.29	3.44	7.17*	0.61NA	1.03NA	-	4.15NA	5.27NA	5.81	1.93NA	-	-	-	-
O. bikegila sp. nov. - O. pembaensis	1.79	0.73	3.63	1.00NA	2.21NA	-	4.4	2.81	1.52	1.29NA	1.54	1.51	3.68	4.68*
O. bikegila sp. nov. - O. scops	2.15	6.10**	7.95**	2.17	0.11NA	-	7.48***	4.61*	3.35	1.86NA	14.55****	8.80****	6.46	6.50*
O. hartlaubi - O. senegalensis senegalensis	0.94	2.02	1.36	2.43	0.86	-	10.25***	0.65	5.37***	1.66	2.96	4.74**	4.35*	0.67NA
O. hartlaubi - O. senegalensis feae	1.95	1.63NA	0.56	0.84NA	0.58NA	-	3.47NA	0.65NA	3.51NA	0.27NA	-	-	-	-
O. hartlaubi - O. pembaensis	6.4***	5	1.5	3.24NA	19.10****	-	2.45	11.21****	7.81****	9.95***	0.46NA	2.93	4.52*	0.99NA
O. hartlaubi - O. scops	0.06	1.47	0.86	2.98NA	3.70*	-	5.95***	12.07****	2.79	4.56	5.60NA	9.50****	10.68NA	1.49NA
O. senegalensis senegalensis - O. senegalensis feae	1.5	3.99*	2.19	0.09NA	0.88NA	0.9	0.18NA	0.03	0.13	0.95NA	-	-	-	-
O. senegalensis senegalensis - O. pembaensis	7.15****	6.84****	7.91****	2.17NA	8.72****	7.02****	14.44****	6.62****	9.22****	8.50****	4.09**	2.75	0.55	1.2
O. senegalensis senegalensis - O. scops	1.16	1	1.51	0.43	1.82	0.5	3.78*	7.55****	6.62****	4.64***	3.23*	4.81***	4.45***	3.52*
O. senegalensis feae - O. pembaensis	7.46***	5.64*	5.82*	1.10NA	4.76NA	8.28NA	2.78NA	6.99NA	6.27NA	2.94NA	-	-	-	-
O. senegalensis feae - O. scops	2.42	4.68**	0.9	0.00NA	1.81NA	0.34	1.22NA	7.94NA	4.47NA	1.06NA	-	-	-	-
O. pembaensis - O. scops	7.12****	8.33****	7.31****	2.06NA	7.75****	6.71****	5.50****	2.57	4.34**	5.73***	10.51****	7.91****	3.22	1.63
* O. bikegila sp. nov., O. hartlaubi, O. senegalensis senegalensis, O. senegalensis feae, O. pembaensis, O. scops
Morphometric measurements - Bilen: bill length from bill tip to where culmen enters feathers; Binares: bill length from the anterior end of the nares to the tip; Biwid: bill width; Bidepth: bill height at the nares; Hebi: head+bill; Midt: middle toe length; Tarlen: tarsus length; Wilen: wing length; Tailen: tail length; Bolen: body length; SP: shortfall in relation to tip of longest primary (P1 i…
