# Supplementary material for: ﻿A new species of scops-owl (Aves, Strigiformes, Strigidae, Otus) from Príncipe Island (Gulf of Guinea, Africa) and novel insights into the systematic affinities within Otus
Source: Zookeys. 2022 Oct 30;1126:1–54. doi: 10.3897/zookeys.1126.87635 (PMC9836643; doi:10.3897/zookeys.1126.87635)
Supplement: Supplementary material 14 — Table S8. Bioacoustics differentiation [file zookeys-1126-001_article-87635__-s014.xls]

## Sheet: Table S7
Table S8. Results of Welch’s ANOVA and Games-Howell post-hoc comparisons performed with the bioacoustic variables of 10 Otus taxa*
Superscript values indicate significance levels that are indicated with asterisks (* P<0.05; ** P<0.01; *** P<0.005; **** P<0.001) and NA (Not Available, significance level not possible to obtain due to low sample size)
	F1	F2	F3	F4	F5	F6	F7	F8	DT1	DT2	DT3	DT4	DF1	DF2	DFT1	DFT2
Welch ANOVA	F10,11.59=82.77	F10,11.79=67.46	F10,11.43=45.30	F10,11.59=53.60	F10,11.77=71.14	F10,11.30=53.99	F10,11.61=70.57	F10,11.74=69.55	F10,11.31=34.78	F10,12.66=8.41	F10,11.00=8.76	F10,13.34=363.51	F10,11.57=15.34	F10,11.22=10.25	F10,11.57=5.05	F10,11.35=19.32
P	< 0.001	< 0.001	< 0.001	< 0.001	< 0.001	< 0.001	< 0.001	< 0.001	< 0.001	< 0.001	0.001	< 0.001	< 0.001	< 0.001	0.006	< 0.001
O. bikegila sp. nov. - O. hartlaubi	6.21*	9.03***	11.38****	10.64***	11.84****	10.91****	16.61****	6.50**	6.57*	2.47	1.12	10.11**	1.48	2.88	0.55	2.97
O. bikegila sp. nov. - O. senegalensis senegalensis	3.61	2.9	1.25	5.05*	2.41	2.76	2.24	1.32	1.33	1.49	0.07	4.45	3.87	1.73	0.82	0.62
O. bikegila sp. nov. - O. senegalensis feae	3.7	6.91*	3.22	4.04	5.65	3.18	7.58*	4.38	15.85*	2.3	0.7	52.40****	1.56	1.6	2.08	0.28
O. bikegila sp. nov. - O. pembaensis	8.18***	9.09***	10.29****	9.09***	9.36***	9.85****	12.52****	10.74****	1.56	0.59	2.67	12.37**	0.45	0.89	4.17	1.83
O. bikegila sp. nov. - O. pamelae	4.88*	7.87***	4.68	5.27*	5.76*	5.43*	5.75*	5.46*	4.38	3.51	2.61	2.27	0.06	4.05	1.43	0.91
O. bikegila sp. nov. - O. scops	9.13*	10.04****	7.27***	10.45****	11.31****	8.45***	7.89*	10****	0.68	0.08	3.03	19.23****	7.07**	3.39	5.57*	0.5
O. bikegila sp. nov. - O. cyprius (long note)	9.84****	3.43	1.91	3.02	4.08	3.47	8.60**	4.03	1.71	0.65	3.93	20.35****	8.76***	6.82*	3.86	0.28
O. bikegila sp. nov. - O. cyprius (short note)	5.78*	2.64	1.14	1.1	1.72	1.35	2.84	2.92	6.02	2.68	4.53	17.23***	5.45*	1.4	0.2	0.16
O. bikegila sp. nov. - O. brucei	13.29****	20.29****	12.24***	14.26***	18.66****	13.69***	14.67***	18.15****	11.25**	7.36***	2.64	3.9	2.52	0.42	1.4	16.14***
O. bikegila sp. nov. - O. ireneae	0.59NA	1.54NA	1.21NA	0.67NA	1.02NA	1.22NA	2.17NA	0.49NA	3.41NA	1.05	0.14NA	20.22****	1.82NA	4.92	1.02NA	0.62NA
O. hartlaubi - O. senegalensis senegalensis	0.03	1.43	4.6	5.13*	5.25*	4.9	0.29	4.2	0.6	0.55	0.69	4.24	1.28	0.88	1.14	2.43
O. hartlaubi - O. senegalensis feae	0.17	0.82	4.57	2.99	5.09*	4.36	3.95	1.46	9.48**	0.98	0.45	5.21	0.18	1.14	2.16	2.92
O. hartlaubi - O. pembaensis	13.73****	14.36****	19.13****	16.42****	17.97****	19.30****	23.91****	13.94****	6.21**	1.56	1.34	5.82*	1.82	3.19	3.61	2.24
O. hartlaubi - O. pamelae	2.14	0.88	3.8	2.62	3.67	2.69	2.05	3.02	2.76	0.06	1.1	3.43	1.46	0.19	1.66	2.44
O. hartlaubi - O. scops	3.53	0.33	6.06*	4.3	2.49	3.7	0.27	0.14	2.65	1.8	3.13	8.86*	4.01	0.18	4.73	2.7
O. hartlaubi - O. cyprius (long note)	1.45	3.64	7.39***	6.39**	5.95**	5.67*	1.63	2.42	6.65***	2.46	3.49	8.35*	3.69	0.9	3.44	3
O. hartlaubi - O. cyprius (short note)	2.74	7.82**	12.76***	10.07***	9.87***	12.76***	5.82*	5.32*	8.45*	3.67	3.83	8.26*	1.28	1.24	0.06	2.02
O. hartlaubi - O. brucei	17.89****	24.34****	18.78****	19.95****	25.21****	21.01****	22.57****	19.62****	13.6****	4.89	2.74	10.32**	0.37	2.87	1.28	0.81
O. hartlaubi - O. ireneae	3.52NA	8.12*	7.41NA	7.02NA	8.84	8.27NA	10.38NA	5.93	5.89NA	2.83	0.37NA	10.6**	0	4.55	1.34	2.36
O. senegalensis senegalensis - O. senegalensis feae	0.11	0.89	0.98	0.76	1.39	0.38	0.61	2.58	1.09	0.18	0.66	0.66	0.98	1.3	0.36	0.68
O. senegalensis senegalensis - O. pembaensis	7.49**	7.62**	6.33*	11.79****	7.92**	9.36***	4.44	9.08***	1.49	1.26	1.8	0.25	4.71	1.8	1.37	0.57
O. senegalensis senegalensis - O. pamelae	1.19	0.93	1.73	1.5	1.96	1.99	0.38	2.3	0.64	0.59	1.61	0.33	3.89	0.83	0.1	0.12
O. senegalensis senegalensis - O. scops	2.42	1.3	1.76	2.16	3.87	2.58	0.37	5.41*	1.17	1.39	1.55	3.16	3.44	0.82	2.31	0.25
O. senegalensis senegalensis - O. cyprius (long note)	0.83	0.83	0.1	1.5	0.53	0.1	0.13	2.02	1.49	1.62	1.68	2.63	3.13	0.63	1.29	0.69
O. senegalensis senegalensis - O. cyprius (short note)	1.39	2.09	0.91	4.33	1.4	2.36	1.39	0.34	2.67	2.05	1.93	2.55	0.32	1.34	0.62	0.12
O. senegalensis senegalensis - O. brucei	10.14**	13.40***	9.02***	16.13****	14.57****	12.92****	6.17	15.05****	2.93	2.37	1.12	4.69	2.82	1.78	1.57	6.80*
O. senegalensis senegalensis - O. ireneae	2.58	3.46	1.84	3.49NA	2.66	3.1	2.78	1.51	2.13	1.62	0.09NA	4.97	1.52	2.21	0.01	0.04
O. senegalensis feae - O. pembaensis	7.87	12.65****	9.76*	8.83*	12.54***	9.66*	15.45***	11.59**	14.53**	1.92	0.08	2.65	1.86	1.92	2.44	1.55
O. senegalensis feae - O. pamelae	1.14	0.02	0.9	0.53	0.84	1.57	0.63	1.03	0.83	1.07	0.18	0.78	1.54	1.52	1.07	0.91
O. senegalensis feae - O. scops	2.68	0.59	0.82	0.49	3.33	2.05	2.68	1.93	9.33***	2.08	1.11	33.23****	3.54	1.39	4.29	0.57
O. senegalensis feae - O. cyprius (long note)	1.04	2.62	1.49	1.82	1.06	0.33	1.62	0.78	15.20***	2.42	1.13	25.53****	3.12	2.47	2.1	0.17
O. senegalensis feae - O. cyprius (short note)	1.34	5.69	2.95	3.56	4.03	2.84	2.45	3.07	14.02***	3.02	1.2	22.39****	0.91	0.12	0.9	0.25
O. senegalensis feae - O. brucei	10.68*	21.76****	12.13***	12.76***	20.34****	13.15***	17.36****	17.18***	19.98****	3.49	0.98	47.88****	0.57	1.68	1.69	9.88*
O. senegalensis feae - O. ireneae	2.58	6.72	3.19	3.48	4.71NA	3.43	6.63NA	4.16	11.38NA	2.48	0.59	58.06****	0.19	3.49	0.43NA	0.69NA
O. pembaensis - O. pamelae	14.23****	13.55****	11.58****	10.47***	11.89****	12.23****	11.79****	15.93****	4.65	1.85	0.36	0.22	0.54	4.56	4.39	0.5
O. pembaensis - O. scops	15.50****	15.08****	16.98****	17.88****	18.16****	18.02****	13.62****	19.77****	1.38	0.35	4.58	8.43*	7.96**	3.76	2.68	1.05
O. pembaensis - O. cyprius (long note)	21.74****	9.95****	9.89****	9.75****	10.88****	11.28****	15.69****	12.21****	0.06	0.92	4.99	6.80*	11.34****	7.93*	0.18	1.94
O. pembaensis - O. cyprius (short note)	19.42****	10.90***	13.37***	10.17***	10.23****	13.98***	9.76***	14.97****	4.93	2.17	5.3	6.48*	8.32***	1.71	1.47	0.45
O. pembaensis - O. brucei	6.73**	8.10***	5.07	6.64*	9.55***	6.07*	6.11*	7.81***	8.51***	3.45	4.31	12.91***	4.62	0	1.92	8.16***
O. pembaensis - O. ireneae	5.13NA	6.33*	4.37NA	4.22NA	5.12NA	5.11NA	5.02NA	7.98	2.58NA	1.02	1.14NA	13.89***	2.32NA	5.9NA	1.75NA	0.49NA
O. pamelae - O. scops	5.71*	0.64	0.33	0.2	1.93	0.12	1.74	4.90*	3.77	2.1	4.86*	1.5	7.12**	0	6.15**	0.43
O. pamelae - O. cyprius (long note)	4.65*	2.84	2.61	2.65	1.76	2.14	0.67	0.14	4.66	3.04	5.45	1.19	8.96****	0.84	3.72	1.01
O. pamelae - O. cyprius (short note)	0.32	6.59*	4.56	4.75	4.4	5.38	2.55	3.75	6.66*	4.77*	5.82*	1.14	5.61*	1.63	0.65	0.2
O. pamelae - O. brucei	19.02****	23.42****	13.57****	14.48****	19.11****	15.42****	14.61****	22.99****	7.58*	7.13*	4.65	2.41	2.57	3.84	1.59	7.73***
O. pamelae - O. ireneae	2.3NA	7.28	4.08	4.21	5.05	5.09	5.97	4.49NA	5.51*	4.06	0.97NA	2.57	1.81NA	6.24*	0.14NA	0.07
O. scops - O. cyprius (long note)	2.89	3.64	3.23	3.9	4.36	3	1.31	3.3	1.38	0.49	0.19	4.86*	1.3	0.73	2.57	0.62
O. scops - O. cyprius (short note)	6.55*	8.84***	9.02***	9.66***	8.84***	10.60***	4.35	9.45***	5.09*	1.61	0.93	4.78	4.47	1.49	2.01	0
O. scops - O. brucei	19.04****	25.91****	16.51***	20.94****	25.92****	19.75****	16.16****	26.37****	7.32***	2.65	1.55	17.68****	6.56*	3.33	2.14	9.91***
O. scops - O. ireneae	6.01	8.49NA	4.52NA	5.13NA	7.69NA	6.27NA	7.67*	7.86NA	3.14	0.47	1.06NA	27.26****	4.61	5.23	2.92NA	0.28NA
O. cyprius (long note) - O. cyprius (short note)	6.78**	2.07	1.46	2.31	2.63	3.2	3.69	2.5	5.08	1.27	1.59	0.53	5.50*	2.58	1.43	0.2
O. cyprius (long note) - O. brucei	26.19****	18.77****	12.19****	14.36****	18.63****	14.72****	17.71****	18.35****	9.02***	2.59	5.15	19.65****	9.80**	5.88*	1.9	16.22***
O. cyprius (long note) - O. ireneae	4.85NA	3.96	2.24NA	2.38NA	3.72	3.53	7.6	3.76	2.67NA	0.17	1.11NA	26.30****	4.59NA	9.83***	1.63NA	0.69NA
O. cyprius (short note) - O. brucei	24.44****	22.79****	13.76**	15.12***	19.07****	16.38**	12.98****	22.62****	0.82	1.28	7.02*	17.38****	6.05*	1.51	1.23	3.65
O. cyprius (short note) - O. ireneae	2.30NA	3.20NA	1.71NA	1.16NA	2.01NA	2.00NA	3.71	2.51NA	1.61	2.11	1.26NA	22.02***	1.64NA	3.26	0.66	0.15
O. brucei - O. ireneae	8.31NA	15.19***	7.45	8.47	12.33*	9.12*	9.04*	14.38**	2.69NA	6.44	0.78NA	4.51	0.49NA	2.75	1.59	6.27NA
* O. bikegila sp. nov., O. hartlaubi, O. senegalensis senegalensis, O. senegalensis feae, O. pembaensis, O. pamelae, O. scops, O. cyprius, O. brucei, O. ireneae
Bioacoustic parameters - F1: frequency at start; F2: frequency at end; F3: frequency at 25% of total duration; F4: frequency at midpoint; F5: frequency at 75% of total duration; F6: frequency at maximum amplitude; F7: maximum frequency; F8: minimum frequency;
DT1: total duration; DT2: time to maximum amplitude; DT3: time to maximum frequency; DT4: internote interval; DF1: frequency drop from start to end; DF2: frequency range; DFT1: slope from 25% to 75% of total duration; DFT2: slope from midpoint to end.
