# Supplementary material for: ﻿A new species of scops-owl (Aves, Strigiformes, Strigidae, Otus) from Príncipe Island (Gulf of Guinea, Africa) and novel insights into the systematic affinities within Otus
Source: Zookeys. 2022 Oct 30;1126:1–54. doi: 10.3897/zookeys.1126.87635 (PMC9836643; doi:10.3897/zookeys.1126.87635)
Supplement: Supplementary material 15 — Table S9. Phylogeny: sequence partition and evolution models [file zookeys-1126-001_article-87635__-s015.xls]

## Sheet: Table S8
Table S9. Best-fitting partitioning scheme, and respective best model of sequence evolution, inferred with PartitionFinder2 for the dataset used to infer the phylogenetic affinities within the genus Otus (Dataset 2: 12,925 bp)
Partition nº	Number sites	Best model	Markers and sites in partition
1	3701	GTR+I+G	CYTB1st, ND31st, ND21st, ATP61st, 12S, 16S
2	1589	HKY+I+G	COI2nd, ND32nd, ND22nd, CYTB2nd, ATP62nd
3	1588	GTR+I+G	COI3rd, ND33rd, CYTB3rd, ATP63rd, ND23rd
4	840	SYM+I	ND3trnas, KIAA3rd, COI1st
5	2383	K80+I	KIAA1st, TTN2nd, MYO2, RAG13rd, TGFB2
6	1720	F81	KIAA2nd, SACSA3rd, RAG12nd, TTN3rd, SACSA2nd
7	1104	HKY+I	SACSA1st, RAG11st, TTN1st
