# Supplementary material for: ﻿A new species of scops-owl (Aves, Strigiformes, Strigidae, Otus) from Príncipe Island (Gulf of Guinea, Africa) and novel insights into the systematic affinities within Otus
Source: Zookeys. 2022 Oct 30;1126:1–54. doi: 10.3897/zookeys.1126.87635 (PMC9836643; doi:10.3897/zookeys.1126.87635)
Supplement: Supplementary material 16 — Table S10. Divergence times: sequence evolution models [file zookeys-1126-001_article-87635__-s016.xls]

## Sheet: Table S9
Table S10. Best models of sequence evolution, inferred with MEGA X, for the markers used in divergence time analyses of the genus Otus.
Marker	Number sites	Best model
12S	367	GTR+I
16S	529	GTR+I+G
ND2	1024	GTR+I+G
ND3	385	TN93+G+I
CO1	613	GTR+I+G
ATP6	648	GTR+I
CYTB	428	HKY+I+G
TGFB2	566	HKY+I
MYO2	687	K2P
KIIA	870	T92
TTN	884	T92
RAG1	1092	JC+I
